# Supplementary material for: PSE: A tool for browsing a large amount of MEDLINE/PubMed abstracts with gene names and common words as the keywords
Source: BMC Bioinformatics. 2005 Dec 10;6:295. doi: 10.1186/1471-2105-6-295 (PMC1326231; doi:10.1186/1471-2105-6-295)
Supplement: Additional File 1 — PSE package. This gzip compressed tar archive is a complete PSE package. It includes the programs, instruction and sample data. [file 1471-2105-6-295-S1.gz]

Archive with 12 entries (11 files):
- PSE
- PSE/stop_gene.dat
- PSE/extract.pl
- PSE/set_and_func.php
- PSE/install_dictionary.pl
- PSE/sample.xml
- PSE/prestop.dat
- PSE/stopword.dat
- PSE/README.doc
- PSE/sub.pl
- PSE/index.php
- PSE/gpl.txt
