# Supplementary material for: PSE: A tool for browsing a large amount of MEDLINE/PubMed abstracts with gene names and common words as the keywords
Source: BMC Bioinformatics. 2005 Dec 10;6:295. doi: 10.1186/1471-2105-6-295 (PMC1326231; doi:10.1186/1471-2105-6-295)
Supplement: Additional File 1 — PSE package. This gzip compressed tar archive is a complete PSE package. It includes the programs, instruction and sample data. [file 1471-2105-6-295-S1.gz › PSE/stop_gene.dat]

ATP
AMP
ADP
GTP
GDP
GMP
CTP
CDP
CMP
UTP
UDP
UMP
TTP
TDP
TMP
CT
MRI
DNA
RNA
PCR
MRSA
ORF
DLT
DLTS
QOL
CDDP
TM
JM
EST
ESTS
GAG
POL
ENV
MTX
MTT
FACS
CFSE
DOX
DAU
PI3
DOX
TG
KO
SCID
IHC
ISH
TK
TKS
IC50
RTK
ADCC
CDC
URL
DDP
CFU
CFUS
MTS
MTD
APRIL
GENE
TRANSCRIPTION FACTOR
PROTEIN TYROSINE KINASE
ECM
ALPHA
ALPHA1
ALPHA2
ALPHA3
ALPHA4
ALPHA-1
ALPHA-2
ALPHA-3
ALPHA-4
ALPHA 1
ALPHA 2
ALPHA 3
ALPHA 4
BETA
BETA1
BETA2
BETA3
BETA4
BETA 1
BETA 2
BETA 3
BETA 4
BETA-1
BETA-2
BETA-3
BETA-4
GAMMA
GAMMA1
GAMMA2
GAMMA3
GAMMA4
GAMMA 1
GAMMA 2
GAMMA 3
GAMMA 4
GAMMA-1
GAMMA-2
GAMMA-3
GAMMA-4
MRSA
PROTEASE INHIBITOR
PROTEASE INHIBITORS
PROTEIN TYROSINE PHOSPHATASE
PROTEIN PHOSPHATASE
A BETA
I-II
I-III
I-IV
II-III
II-IV
III-IV
CAP
CPG
TRADE
CDNA
CRNA
CAMP
CGMP
PGE
GEM
ANTI
BLIND
CLAMP
ALPHA GENE
TNM
KAPPA
DELTA
HIV
A-TYPE
OSI
BREAST CARCINOMA
ENVELOPE PROTEIN
ADENO
AAV
ALL-TRANS
SEMI
FISH
MULTI
BANK
PTK
STI
DUTP
SERINE THREONINE PROTEIN KINASE
RACE
DIABETE
DIABETES
CLASS I
CLASS II
DRS
NHL
IDDM
TH1
TH2
TH-1
TH-2
TH 1
TH 2
NOD
CIC
NON
HPA
DIABETIC NEPHROPATHY
NIDDM
CHEMOKINE RECEPTOR
FAB
HSV
WHITE
DBA
ABS
CDR1
CDR2
CDR3
CDR 1
CDR 2
CDR 3
CDR-1
CDR-2
CDR-3
HPA
GTPASE
AUTO
PND
TASK
NUCLEOLAR PROTEIN
MITOCHONDORIAL
SDS
MMTV
TSI
MRC
TAT
RENAL CARCINOMA
NUCLEAR PROTEIN
UNKNOWN GENE
ITP
PUTATIVE TRANSCRIPTION FACTOR
CDR
PCV
VENTRICULAR
STC
HORMONE RECEPTOR
PID
PII
SPAN
FLAT
MM2
TLC
PCT
AGS
NKT
CON
ZETA
FR1
FR 1
FR-1
FR2
FR-2
FR 2
FR3
FR-3
FR 3
FR4
FR-4
FR 4
PNP
META
SACI
BROWN
PUTATIVE TRANSMEMBRANE PROTEIN
CSA
PHA
ACI
TRNA
ZINC FINGER PROTEIN
MEN
HSC
BMT
CBT
PBSMT
SERA
BF1
IIA
IIB
III
THI
THII
TH-I
TH-II
TH I
TH II
ANA
ANOVA
APS
RA1
RA2
RA3
VMAX
CO2
CO 2
OBESITY
OBASE
IRI
TCAD
SPK
PPV
HSM
MAT
DBP
CAD
OLT
HEART DEFECT
CHD
ORACLE
CVI
GPROTEIN-COUPLED RECEPTOR
TEN
MFI
GFR
FBS
BEST
ABNORMAL
HCT
RAW
MINI
SBP
GROWTH FACTOR
RECEPTOR TYROSINE KINASE
PROTEIN-TYROSINE KINASE
TYROSINE KINASE RECEPTOR
TUMOR SUPPRESSOR
MEMBRANE RECEPTOR
TRANSMEMBRANE RECEPTOR
PROTO-ONCOGENE
RECEPTOR INTERACTING PROTEIN
OPEN READING FRAME
BMI
SEM
HYPERTENSION
MEMBRANE-BOUND
JUNE
MARCH
SLE
