# Supplementary material for: PSE: A tool for browsing a large amount of MEDLINE/PubMed abstracts with gene names and common words as the keywords
Source: BMC Bioinformatics. 2005 Dec 10;6:295. doi: 10.1186/1471-2105-6-295 (PMC1326231; doi:10.1186/1471-2105-6-295)
Supplement: Additional File 1 — PSE package. This gzip compressed tar archive is a complete PSE package. It includes the programs, instruction and sample data. [file 1471-2105-6-295-S1.gz › PSE/extract.pl]

$abstract_file = "ori$ARGV[0].txt";
$single_file = "single$ARGV[0].txt";
$modified_file = "mod$ARGV[0].txt";
$hitword_file = "hitword$ARGV[0].txt";
$user = "$ARGV[1]";
require "sub.pl";
open IN, "symbol.dat";
while(<IN>){
	chomp;
	$name{$_} = 1;
}
close IN;
open IN, "alias.dat";
while (<IN>){
	chomp;
	split/\t/;
	$alias{$_[0]} = $_[1];
}
close IN;
open IN, "prestop.dat";
while (<IN>){
	chomp;
	push(@prestop,$_) if $_;
}
close IN;
open IN, "$user/$abstract_file";
while (<IN>){
	if(/\<PubmedArticle\>/){
		$pmid = "";
	}
	elsif(/\<PMID\>(\d+)\<\/PMID\>/){
		$pmid = $1;
	}
	elsif(/\<AbstractText\>(.+)\<\/AbstractText\>/){
		@abs = split(/ /,$1);
		$flag = 0;
		$abs = "";
		foreach $word (@abs){
			#-------- Make temporary stop word --------
			if($word =~ /^\(([\w\-]+)\)/){
				if($preword and (grep{$preword =~ /$_$/}@prestop)){
					#print OUT "$preword $word\n";
					$tmp = uc($1);
					$tmp_stop{$pmid}->{$tmp} = 1;
					$tmp = $1;
					$tmp =~ s/s$//; # remove "s" of plural
					$tmp = uc($tmp);
					$tmp_stop{$pmid}->{$tmp} = 1;
				}
			}
			elsif($preword =~ /\,$/ and $word =~ /\,$/){
				$tmp = uc($word);
				$tmp =~ s/\,$//;
				$preword =~ s/\,$//;
				if($preword and (grep{$preword =~ /$_$/}@prestop)){
					$tmp_stop{$pmid}->{$tmp} = 1;
					$tmp = $word;
					$tmp =~ s/s\,$//; # remove "s" of plural
					$tmp = uc($tmp);
					$tmp_stop{$pmid}->{$tmp} = 1;
				}
			}
			$preword = uc($word);
			#---------- End of make temporary stop word
			$flag += $word =~tr/\(//;
			$flag -= $word =~tr/\)//;
			# Process of irregular parenthesis
			if($flag < 0){
				$flag = 0;
			}
			if($flag > 0){
				$c++;
				if($c >= 20){
					$flag = 0;
					$c = 0;
				}
			}
			else{
				$c = 0;
			}
			# End of Process
			if($word =~/\.$/ and !$flag){
				#Exception
				if($word ne "vs." or "e.g." or "Dr." or "Mr." or "Ms."){
					$word =~ s/([\S]{2,})\.$/$1\|$pmid\|.**/g;
				}
			}
			$abs .= "$word ";
		}
		$txt .= $abs;
	}
}
close IN;
open IN, "stopword.dat";
while (<IN>){
	chomp;
	$rm{$_} = 1;
}
close IN;
@sentence = split(/\*\*/,$txt);
$txt = "";
open OUT, ">$user/$modified_file";
$lc = 0; #line counter
for($i=0;$i<@sentence;$i++){
	$sentence[$i] =~ /\|(\d+)\|/;
	$pmid = $1;
	@words = split(/[ ,\/\(\)]/,$sentence[$i]);
	@hitword = ();
	$c=0;
	$skip = 0;
	$gene_hit_flag = 0;
	for($j=0;$j<@words;$j++){
		next if !$words[$j];
		#--------- Gene name extraction ---------------
		if($skip){
			$skip--;
		}
		else{
			#--------- Multiple word name ---------------
			for($k=5;$k>0;$k--){
				next if $j > @words - $k;
				$word = "";
				for($l=$j;$l<=$j+$k;$l++){
					$word .= "$words[$l] ";
				}
				$word =~ s/ $//;
				$word = uc($word);
				if($alias{$word}){
					$gene_hit_flag = 1;
					$alias = $alias{$word};
					push(@{$alias},$lc) if ${$alias}[-1] != $lc; 
					push(@hitword, $alias) unless grep{$alias eq $_}@hitword;
					$skip = $k;
				}
			}
		}
		#--------- Single word name -----------------
		$word = $words[$j];
		if(!$skip and (($c and $words[$j] =~ /^[A-Z]/) or $words[$j] =~/[^a-zA-Z]/)){
			$word = uc($word);
		}
		if($name{$word} and !$tmp_stop{$pmid}->{$word}){
			$gene_hit_flag = 1;
			push(@{$word},$lc) if ${$word}[-1] != $lc; 
			push(@hitword, $word) unless grep{$word eq $_}@hitword;
		}
		elsif($alias{$word} and !$tmp_stop{$pmid}->{$word}){
			$gene_hit_flag = 1;
			$alias = $alias{$word};
			push(@{$alias},$lc) if ${$alias}[-1] != $lc; 
			push(@hitword, $alias) unless grep{$alias eq $_}@hitword;
		}
		$c++; # position in the sentence
	}
	if($gene_hit_flag){
		print OUT "$sentence[$i]\n";
		$lc++;
		for($j=0;$j<@words;$j++){
			##------------- Commom keyword  extraction -------------
			$word = $words[$j];
			if($word =~/^[a-zA-Z]{3,}$/){
				$word = uc($word);
				unless($rm{$word}){
					if(!$non_gene_name{$word}){
						$c++;
					}
					$tmp = $word."S";# Process of plural
					if($non_gene_name_flag{$word} != $i and $non_gene_name_flag{$tmp} != $i){
						$non_gene_name{$word}++;
						$non_gene_name_flag{$word} = $i;
						$non_gene_name_flag{$tmp} = $i;
					}
				}
			}
		}
	}
	if(@hitword > 1){
		@hitword = sort @hitword;
	}
	for($j=0;$j<@hitword;$j++){
		$single{$hitword[$j]}++;
	}
}
close OUT;
open OUT, ">$user/$single_file";
foreach $key (sort {$single{$b} <=> $single{$a}} keys %single){
	print OUT "$key, $single{$key},";
	foreach(@{$key}){
		print OUT "$_ ";
	}
	print OUT "\n";
}
close OUT;
#----------- Merge of plural--------------------t
foreach $key (sort {$a cmp $b} keys %non_gene_name){
	$tmp = $key."S";
	if($non_gene_name{$tmp}){
		$non_gene_name{$key} += $non_gene_name{$tmp};
		delete $non_gene_name{$tmp};
	}
}
#--------------------------------------------------------
open OUT, ">$user/$hitword_file";
foreach $key (sort {$non_gene_name{$b} <=> $non_gene_name{$a}} keys %non_gene_name){
	print OUT "$key $non_gene_name{$key}\n";
}
close OUT;
exit;
