# Supplementary material for: PSE: A tool for browsing a large amount of MEDLINE/PubMed abstracts with gene names and common words as the keywords
Source: BMC Bioinformatics. 2005 Dec 10;6:295. doi: 10.1186/1471-2105-6-295 (PMC1326231; doi:10.1186/1471-2105-6-295)
Supplement: Additional File 1 — PSE package. This gzip compressed tar archive is a complete PSE package. It includes the programs, instruction and sample data. [file 1471-2105-6-295-S1.gz › PSE/set_and_func.php]

<?
//------------- Files --------------------------------
$ll_hmr = "LL_hmr";
$ll_id = "LL_ID";
$ll_human = "LL_human";
$ll_mouse = "LL_mouse";
$ll_rat = "LL_rat";
$homonym = "homonym";
//--------------- Link ---------------------------------
$pubmed = 'http://www.ncbi.nlm.nih.gov/entrez/query.fcgi?db=PubMed&cmd=Retrieve&dopt=Citation&list_uids=';
$refseq = 'http://www.ncbi.nlm.nih.gov/entrez/viewer.fcgi?db=nucleotide&val=';
$omim = 'http://www.ncbi.nlm.nih.gov/entrez/dispomim.cgi?id=';
$locuslink = 'http://www.ncbi.nlm.nih.gov/entrez/query.fcgi?db=gene&cmd=Retrieve&dopt=Graphics&list_uids=';
//---------------------- Functions --------------------------------------
function print_header(){
?>
<HTML>
<head>
<title>Pubmed Text Analysis System</title>
</head>
<BODY BGCOLOR = 'beige'>
<FORM METHOD="POST" ENCTYPE="multipart/form-data">
<H2 STYLE='background-color:skyblue'>Pubmed Sentence Extractor</H2>
<?
}
function disp_hitword_list(){
	global $hitword_file,$limit,$sort_by; 
	print "<select name = 'hitword'>\n";
	print "	<option value = ''>-- Select one --\n";
	$fp = fopen($hitword_file,"r");
	while($buf = fgets($fp,4096)){
		$buf = trim($buf);
		$ary = split(" ",$buf);
		$hitword[$ary[0]] = $ary[1];
	}
	fclose($fp);
	if($sort_by == 'alphabet'){
		ksort($hitword);
	}
	while ($ary = each($hitword)){
		print "	<option value = '$ary[0]'>$ary[0]($ary[1])\n";
		$c++;
		if($c == $limit and $sort_by == "count"){
			break;
		}
	}
	print "</select><br>\n";
}
function disp_gene_info($word){
	global $locuslink,$refseq,$omim,$user,$HTTP_HOST,$PHP_SELF,$ll_id,$ll_human,$ll_mouse,$ll_rat;
	print "<p><B>Symbol: $word</B><hr>\n";
	$fp = fopen($ll_id,"r");
	while ($buf = fgets($fp,4096)){
		$buf = trim($buf);
		$ids = split("\t",$buf);
		if($ids[0] == $word){
			break;
		}
	}
	fclose($fp);
	$symbol_list = array();
	for($i=1;$i<4;$i++){
		if(!$ids[$i]){
			continue;
		}
		if($i == 1){
			$file = $ll_human;
			$organism = "Human";
		}
		elseif($i == 2){
			$file = $ll_mouse;
			$organism = "Mouse";
		}
		elseif($i == 3){
			$file = $ll_rat;
			$organism = "Rat";
		}
		print "<B>$organism</B><br>\n";
		$fp = fopen($file,"r");
		$flag = 0;
		while($buf = fgets($fp,4096)){
			$buf = trim($buf);
			if(ereg(">>([0-9]{1,})",$buf,$ary)){
				if($ary[1] == $ids[$i]){
					$flag = 1;
					print "ENTREZ_GENE ID: <a href = '$locuslink$ary[1]'>$ary[1]</a><br>\n";
				}
				elseif($flag){
					break;
				}
			}
			elseif($flag){
				if(ereg("_SYMBOL: ([0-9a-zA-Z -]{1,})$",$buf,$ary) or ereg("_NAME: ([0-9a-zA-Z -]{1,})$",$buf,$ary) or ereg("_PROT: ([0-9a-zA-Z -]{1,})$",$buf,$ary) or ereg("PRODUCT: ([0-9a-zA-Z -]{1,})$",$buf,$ary)){
					$kw = $ary[1];
					$kw = strtoupper($kw);
					$buf = eregi_replace("($kw)","<a href = 'http://$HTTP_HOST$PHP_SELF?candidate=$kw' target = _blank>\\1</a>",$buf);
					if(!$exist[$kw]){
						$exist[$kw] = 1;
						array_push($symbol_list,$kw);
					}
				}
				$buf = ereg_replace("NM: (NM_[0-9]{1,})\|.+","REFSEQ: <a href = '$refseq\\1'>\\1</a>",$buf);
				$buf = ereg_replace("OMIM: ([0-9]{1,})","OMIM: <a href = '$omim\\1'>\\1</a>",$buf);
				print "$buf<br>\n";
			}
		}
		fclose($fp);
		print "<hr>\n";
	}
	return $symbol_list;
}
function homonym_list($candidate){
	global $homonym,$HTTP_HOST,$PHP_SELF;
	$candidate = strtoupper($candidate);
	$candidate = trim_name($candidate);
	$ary = array($candidate);
	$kw_list = mk_gene_kw($ary);
	foreach ($kw_list as $kw){
		$alias[$kw] = 1;
	}
	print "<TABLE BORDER = 1>\n";
	print "<TR BGCOLOR=skyblue><TD>Symbol</TD><TD>Name</TD></TR>\n";
	$fp = fopen($homonym,"r");
	while ($buf = fgets($fp,4096)){
		$buf = trim($buf);
		$ary = split("\t",$buf);
		if($alias[$ary[0]]){
			for($i=1;$i<count($ary);$i++){
				$ary2 = split("\|",$ary[$i]);
				if(!$check[$ary2[0]]){
					print "<TR><TD> <a href = 'http://$HTTP_HOST$PHP_SELF?symbol=$ary2[0]'>$ary2[0]</a></TD><TD>$ary2[1]</TD></TR>\n";
					$check[$ary2[0]] = 1;
				}
			}
		}
	}
	fclose($fp);
	print "</TABLE>\n";
}
function trim_name($name){
	$name = ereg_replace(" ISOFORM.{0,}| PRECURSOR$| PREPROPROTEIN$| PREPROTEIN$| GENE$| CATALITIC.{0,}| REGULATORY.{0,}","",$name);
	$name =ereg_replace("^EXPRESSED SEQUENCE |^RIKEN CDNA ","",$name);
	return $name;
}
function hitword_check($sentence,$hitword){
	$ary = split("[^0-9a-zA-Z\-]",$sentence);
	foreach($ary as $tmp){
		$tmp = strtoupper($tmp);
		$hitword2 = $hitword."S";
		$hitword3 = ereg_replace("S$","",$hitword);
		if($tmp == $hitword or $tmp == $hitword2 or $tmp == $hitword3){
			return 1;
			break;
		}
	}
}
function narrow_hitword($gene, $dataid,$sort_by){
	global $sentence_file, $single_count, $hitword_file;
	$rm = array();
	$hit = array();
	$fp = fopen("$hitword_file","r");
	while ($buf = fgets($fp,4096)){
		$ary = split(" ",$buf);
		$chk[$ary[0]] = 1;
	}
	fclose($fp);
	$fp = fopen("$single_count","r");
	while($buf = fgets($fp,20000)){
		$ary = split(",",$buf);
		if($ary[0] == $gene){
			$ary[2] = trim($ary[2]);
			$sentenceid = split(" ",$ary[2]);
			break;
		}
	}
	fclose($fp);
	$sentence = file($sentence_file);
	foreach($sentenceid as $id){
		$sentence[$id] = trim($sentence[$id]);
		$sentence[$id] = ereg_replace("\|[0-9]+\|","",$sentence[$id]);
		$ary = split("[^0-9a-zA-Z\-]",$sentence[$id]);
		$hit_flag = array();
		foreach($ary as $tmp){
			$tmp = strtoupper($tmp);
			if($chk[$tmp] and strlen($tmp) >2 and !ereg("[^a-zA-Z]",$tmp) and !$hit_flag[$tmp] and !$hit_flag[$tmp2]){
				$hit[$tmp]++;
				$hit_flag[$tmp] = 1;
			}
			if($tmp = ereg_replace("S$","",$tmp)){
				if($chk[$tmp] and strlen($tmp) >2 and !ereg("[^a-zA-Z]",$tmp) and !$hit_flag[$tmp] and !$hit_flag[$tmp2]){
					$hit[$tmp]++;
					$hit_flag[$tmp] = 1;
				}
			}	
		}
	}
	if($sort_by == "count"){
		arsort($hit);
	}
	else{
		ksort($hit);
	}
	print "<select name = 'hitword'>\n";
	while ($ary = each ($hit)){
		print "	<option value = '$ary[0]'>$ary[0]($ary[1])\n";
	}
	print "</select><br>\n";
}
function narrow_gene($hitword,$dataid,$sort_by){
	global $sentence_file, $single_count;
	$hitword2 = $hitword."S";
	$hitword3 = ereg_replace("S$","",$hitword);
	$line2gene = array();
	$gene = array();
	$fp = fopen("$single_count","r");
	while($buf = fgets($fp,20000)){
		$buf = trim($buf);
		$ary = split(",",$buf);
		$sentenceid = split(" ",$ary[2]);
		foreach ($sentenceid as $num){
			$line2gene[$num] .="$ary[0] ";
		}
	}
	fclose($fp);
	$sentence = file($sentence_file);
	for($i=0;$i<count($sentence);$i++){
		if(!$line2gene[$i]){
			continue;
		}
		$flag = 0;
		$sentence[$i] = trim($sentence[$i]);
		$sentence[$i] = ereg_replace("\|[0-9]+\|","",$sentence[$i]);
		$ary = split("[^0-9a-zA-Z\-]",$sentence[$i]);
		foreach($ary as $tmp){
			$tmp = strtoupper($tmp);
			if($tmp == $hitword or $tmp == $hitword2 or $tmp == $hitword3){
				$flag = 1;
				break;
			}
		}
		if($flag){
			$line2gene[$i] = trim($line2gene[$i]);
			$ary = split(" ",$line2gene[$i]);
			foreach($ary as $symbol){
				if($gene[$symbol]){
					$gene[$symbol]++;
				}
				else{
					$gene[$symbol] = 1;
				}
			}
		}
	}
	if($sort_by == "count"){
		arsort($gene);
	}
	else{
		ksort($gene);
	}
	print "<select name = 'word'>\n";
	while ($ary = each ($gene)){
		print "	<option value = '$ary[0]'>$ary[0]($ary[1])\n";
	}
	print "</select><br>\n";
}
function mk_gene_kw($symbol_list){
	$list = array();
	$roman = array("8" => "VIII","7" => "VII", "3" => "III", "4" => "IV","6" =>"VI","2" => "II","9" => "IX","1" => "I","5" => "V","10" => "X");
	$greek = array("ALPHA","BETA","GAMMA","DELTA","EPSILON","ZETA","KAPPA","MU","ETA","THETA","IOTA");
	foreach ($symbol_list as $alias){
		$list[$alias] = 1;
		$tmp = "V-".$alias;
		$list[$tmp] = 1;
		$tmp = "C-".$alias;
		$list[$tmp] = 1;
		//--------- arabic number -----
		if(ereg("(.{1,}[^0-9]{1})([0-9]{1,})$",$alias,$ary)){
			$pre = $ary[1];
			$num = $ary[2];
			$pre = ereg_replace("[ -]$","",$pre);
			$tmp = $pre."-"."$num";
			$list[$tmp] = 1;
			$tmp = $pre." "."$num";
			$list[$tmp] = 1;
			$tmp = $pre.$num;
			$list[$tmp] = 1;
			if($num <= 10){
				$tmp = $pre."-".$roman[$num];
				$list[$tmp] = 1;
				$tmp = $pre." ".$roman[$num];
				$list[$tmp] = 1;
				$tmp = $pre.$roman[$num];
				$list[$tmp] = 1;
			}
		}
		//--------- arabic number with R -----
		if(ereg("(.{1,}[^0-9]{1})([0-9]{0,})R$",$alias,$ary)){
			$pre = $ary[1];
			$num = $ary[2];
			$pre = ereg_replace("\-$","",$pre);
			$tmp = $pre."-"."$num"."R";
			$list[$tmp] = 1;
			$tmp = $pre.$num."R";
			$list[$tmp] = 1;
			if($num <= 10){
				$tmp = $pre."-".$roman[$num]."R";
				$list[$tmp] = 1;
				$tmp = $pre.$roman[$num]."R";
				$list[$tmp] = 1;
			}
		}
		//---------- roman number -----
		$match_flag = 0;
		while(list($key,$val) = each($roman)){
			if(ereg("(.{1,}[^IVX]{1})($val)$",$alias,$ary)){
				$match_flag = 1;
				$end = ""; 
				break;
			}
			if(ereg("(.{1,}[^IVX]{1})($val)R$",$alias,$ary)){
				$match_flag = 1;
				$end = "R";
				break;
			}
		}
		if($match_flag){
			$pre = $ary[1];
			$pre = ereg_replace("\-$","",$pre);
			$tmp = $pre."-".$val.$end;
			$list[$tmp] = 1;
			$tmp = $pre.$val.$end;
			$list[$tmp] = 1;
			$tmp = $pre."-".$key.$end;
			$list[$tmp] = 1;
			$tmp = $pre.$key.$end;
			$list[$tmp] = 1;
		}
		//------------- Greek ----------------
		foreach ($greek as $val){
			if(ereg("(.{1,})($val)$",$alias,$ary)){
				$pre = $ary[1];
				$pre = ereg_replace("\-$","",$pre);
				$tmp = $pre."-".$val;
				$list[$tmp] = 1;
				$tmp = $pre.$val;
				$list[$tmp] = 1;
			}
		}
	}
	$gene_kw = array_keys($list);
	return $gene_kw;
}
function print_reg_data($user){
	print "<TABLE BORDER=1>\n";
	print "<TR BGCOLOR=skyblue><TD>&nbsp;</TD><TD>Title</TD><TD>Keyword</TD><TD>Comment</TD><TD>File name</TD><TD>Registration</TD></TR>\n";
	$fp = fopen("$user/data.txt","r");
	while ($buf = fgets($fp,10000)){
		$ary = split("\t",$buf);
		print "$ary[1]";
	}
	fclose($fp);
	print "</TABLE><br>\n";
}
function check_user($user){
	if(!$user){
		print "Input user name<br>\n";
		exit;
	}
}
