# Supplementary material for: PSE: A tool for browsing a large amount of MEDLINE/PubMed abstracts with gene names and common words as the keywords
Source: BMC Bioinformatics. 2005 Dec 10;6:295. doi: 10.1186/1471-2105-6-295 (PMC1326231; doi:10.1186/1471-2105-6-295)
Supplement: Additional File 1 — PSE package. This gzip compressed tar archive is a complete PSE package. It includes the programs, instruction and sample data. [file 1471-2105-6-295-S1.gz › PSE/install_dictionary.pl]

require "sub.pl";
open IN, "LL_tmpl";
open HMR, ">LL_hmr";
open HUM, ">LL_human";
open MOU, ">LL_mouse";
open RAT, ">LL_rat";
print "Reading LL_tmpl and writng LL_hmr, LL_human. LL_mouse and LL_rat\n";
while (<IN>){
	if(/^>>(\d+)/){
		if($organism and $symbol){
			print HMR $txt1;
			print HMR $txt2;
			if($organism eq "Homo sapiens"){
				print HUM $txt1;
				print HUM $txt2;
				$$symbol[0] = $locusid;
			}
			if($organism eq "Mus musculus"){
				print MOU $txt1;
				print MOU $txt2;
				$$symbol[1] = $locusid;
			}
			if($organism eq "Rattus norvegicus"){
				print RAT $txt1;
				print RAT $txt2;
				$$symbol[2] = $locusid;
			}
		}
		$txt1 = $_;
		$txt2 = "";
		$organism = "";
		$symbol = "";
		$locusid = $1;
	}
	elsif(/^ORGANISM: (.+)\n/){
		if($1 eq "Mus musculus" or $1 eq "Homo sapiens" or $1 eq "Rattus norvegicus"){
			$organism = $1;
		}
		$txt2 .= $_;
	}
	elsif(/^OFFICIAL_SYMBOL: (.+)\n/ and $organism){
		$symbol = $1;
		$symbol = uc($symbol);
		if(!$new{$symbol}){
			$new{$symbol} = 1;
			push(@symbol,$symbol);
		}
		$txt1 .= $_;
	}
	elsif(/^OFFICIAL_GENE_NAME: (.+)\n/ and $organism){
		$txt1 .= $_;
	}
	elsif(/_SYMBOL: / or /_NAME: / or /^NM: / or /PRODUCT: / or /^PRODUCT: / or /^ALIAS/ or /^OMIM: / or /^CHR: /){
		$txt2 .= $_;
	}
}
close IN;
print HMR ">>\n";
print HUM ">>\n";
print MOU ">>\n";
print RAT ">>\n";
close HMR;
close HUM;
close MOU;
close RAT;
print "Writng LL_ID\n";
open OUT, ">LL_ID";
foreach (@symbol){
	print OUT "$_\t$$_[0]\t$$_[1]\t$$_[2]\n";
}
close OUT;
chmod(0777,"LL_hmr");
chmod(0777,"LL_human");
chmod(0777,"LL_mouse");
chmod(0777,"LL_rat");
chmod(0777,"LL_ID");
&make_namelist();
open OUT, ">alias.dat";
print "Writng alias.dat\n";
while (($key,$val) = each %alias){
	print OUT "$key	$val\n";
}
close OUT;
open OUT, ">symbol.dat";
print "Writng symbol.dat\n";
while (($key,$val) = each %name){
	print OUT "$key\n";
}
close OUT;
chmod(0777,"alias.dat");
chmod(0777,"symbol.dat");
print "Writng homonym\n";
&homonym_index();
chmod(0777,"homonym");
system("echo -n 0 > text.count");
chmod(0777,"text.count");
exit;
