# Supplementary material for: PSE: A tool for browsing a large amount of MEDLINE/PubMed abstracts with gene names and common words as the keywords
Source: BMC Bioinformatics. 2005 Dec 10;6:295. doi: 10.1186/1471-2105-6-295 (PMC1326231; doi:10.1186/1471-2105-6-295)
Supplement: Additional File 1 — PSE package. This gzip compressed tar archive is a complete PSE package. It includes the programs, instruction and sample data. [file 1471-2105-6-295-S1.gz › PSE/sample.xml]

<?xml version="1.0"?>
<!DOCTYPE PubmedArticleSet PUBLIC "-//NLM//DTD PubMedArticle, 1st November 2003//EN" "http://www.ncbi.nlm.nih.gov/entrez/query/DTD/pubmed_031101.dtd">
<PubmedArticleSet>
<PubmedArticle>
<MedlineCitation Owner="NLM" Status="In-Data-Review">
<PMID>15358141</PMID>
<DateCreated>
<Year>2004</Year>
<Month>09</Month>
<Day>10</Day>
</DateCreated>
<Article>
<Journal>
<ISSN>0006-291X</ISSN>
<JournalIssue PrintYN="Y">
<Volume>321</Volume>
<Issue>3</Issue>
<PubDate>
<Year>2004</Year>
<Month>Aug</Month>
<Day>27</Day>
</PubDate>
</JournalIssue>
</Journal>
<ArticleTitle>Molecular mechanisms of echinocystic acid-induced apoptosis in HepG2 cells.</ArticleTitle>
<Pagination>
<MedlinePgn>539-46</MedlinePgn>
</Pagination>
<Abstract>
<AbstractText>Echinocystic acid (EA), a natural triterpone enriched in various herbs, has been showed to have cytotoxic activity in some cancer cells, and is used for medicinal purpose in many Asian countries. In the present study, we found that EA could induce apoptosis in human HepG2 cells, as characterized by DNA fragmentation, activation of caspase-3, -8, and -9, and PARP cleavage. The efficacious induction of apoptosis was observed at 45microM for 24h. Molecular data showed that EA induced the truncation of Bid protein and reduction of Bcl-2 protein. EA also caused the loss of mitochondrial membrane potential (DeltaPsi(m)) and cytochrome c release from mitochondria to cytosol. Moreover, EA could activate c-Jun NH(2)-terminal kinase (JNK) and p38 kinase, and JNK-specific inhibitor SP600125 and p38 kinase-specific inhibitor SB200235 could block serial molecular events of EA-induced apoptosis such as Bid truncation, Bcl-2 reduction, cytochrome c release, caspase activation, and DNA fragmentation in HepG2 cells. These findings indicate that JNK- and p38 kinase-mediated mitochondrial pathways might be involved in EA-induced apoptosis and enhance our understanding of the anticancer function of EA in herbal medicine.</AbstractText>
</Abstract>
<Affiliation>Department of Biochemical Science and Technology, Faculty of Agriculture, Kagoshima University, Korimoto 1-21-24, Kagoshima City 890-0065, Japan.</Affiliation>
<AuthorList CompleteYN="Y">
<Author>
<LastName>Tong</LastName>
<ForeName>Xuhui</ForeName>
<Initials>X</Initials>
</Author>
<Author>
<LastName>Lin</LastName>
<ForeName>Shigang</ForeName>
<Initials>S</Initials>
</Author>
<Author>
<LastName>Fujii</LastName>
<ForeName>Makoto</ForeName>
<Initials>M</Initials>
</Author>
<Author>
<LastName>Hou</LastName>
<ForeName>De-Xing</ForeName>
<Initials>DX</Initials>
</Author>
</AuthorList>
<Language>eng</Language>
<PublicationTypeList>
<PublicationType>Journal Article</PublicationType>
</PublicationTypeList>
</Article>
<MedlineJournalInfo>
<Country>United States</Country>
<MedlineTA>Biochem Biophys Res Commun</MedlineTA>
<NlmUniqueID>0372516</NlmUniqueID>
</MedlineJournalInfo>
<CitationSubset>IM</CitationSubset>
</MedlineCitation>
<PubmedData>
	<History>
		<PubMedPubDate PubStatus="pubmed">
			<Year>2004</Year>
			<Month>9</Month>
			<Day>11</Day>
			<Hour>5</Hour>
			<Minute>0</Minute>
		</PubMedPubDate>
		<PubMedPubDate PubStatus="medline">
			<Year>2004</Year>
			<Month>9</Month>
			<Day>11</Day>
			<Hour>5</Hour>
			<Minute>0</Minute>
		</PubMedPubDate>
		<PubMedPubDate PubStatus="received">
			<Year>2004</Year>
			<Month>Jun</Month>
			<Day>18</Day>
		</PubMedPubDate>
	</History>
	<PublicationStatus>ppublish</PublicationStatus>
	<ArticleIdList>
		<ArticleId IdType="pubmed">15358141</ArticleId>
		<ArticleId IdType="doi">10.1016/j.bbrc.2004.07.004</ArticleId>
		<ArticleId IdType="pii">S0006-291X(04)01475-5</ArticleId>
	</ArticleIdList>
</PubmedData>
</PubmedArticle>

<PubmedArticle>
<MedlineCitation Owner="NLM" Status="In-Data-Review">
<PMID>15349821</PMID>
<DateCreated>
<Year>2004</Year>
<Month>09</Month>
<Day>06</Day>
</DateCreated>
<Article>
<Journal>
<ISSN>0214-6282</ISSN>
<JournalIssue PrintYN="Y">
<Volume>48</Volume>
<Issue>5-6</Issue>
<PubDate>
<Year>2004</Year>
</PubDate>
</JournalIssue>
</Journal>
<ArticleTitle>N-cadherin in the spotlight of cell-cell adhesion, differentiation, embryogenesis, invasion and signalling.</ArticleTitle>
<Pagination>
<MedlinePgn>463-76</MedlinePgn>
</Pagination>
<Abstract>
<AbstractText>Cell migration is a process which is essential during embryonic development, throughout adult life and in some pathological conditions. Cadherins, and more specifically the neural cell adhesion molecule N-cadherin, play an important role in migration. In embryogenesis, N-cadherin is the key molecule during gastrulation and neural crest development. N-cadherin mediated contacts activate several pathways like Rho GTPases and function in tyrosine kinase signalling (for example via the fibroblast growth factor receptor). In cancer, cadherins control the balance between suppression and promotion of invasion. E-cadherin functions as an invasion suppressor and is downregulated in most carcinomas, while N-cadherin, as an invasion promoter, is frequently upregulated. Expression of N-cadherin in epithelial cells induces changes in morphology to a fibroblastic phenotype, rendering the cells more motile and invasive. However in some cancers, like osteosarcoma, N-cadherin may behave as a tumour suppressor. N-cadherin can have multiple functions: promoting adhesion or induction of migration dependent on the cellular context.</AbstractText>
</Abstract>
<Affiliation>Laboratory of Experimental Cancerology, Department of Radiotherapy, Nuclear Medicine and Experimental Cancerology, Ghent University Hospital, Belgium.</Affiliation>
<AuthorList CompleteYN="Y">
<Author>
<LastName>Derycke</LastName>
<ForeName>Lara D M</ForeName>
<Initials>LD</Initials>
</Author>
<Author>
<LastName>Bracke</LastName>
<ForeName>Marc E</ForeName>
<Initials>ME</Initials>
</Author>
</AuthorList>
<Language>eng</Language>
<PublicationTypeList>
<PublicationType>Journal Article</PublicationType>
</PublicationTypeList>
</Article>
<MedlineJournalInfo>
<Country>Spain</Country>
<MedlineTA>Int J Dev Biol</MedlineTA>
<NlmUniqueID>8917470</NlmUniqueID>
</MedlineJournalInfo>
<CitationSubset>IM</CitationSubset>
</MedlineCitation>
<PubmedData>
	<History>
		<PubMedPubDate PubStatus="pubmed">
			<Year>2004</Year>
			<Month>9</Month>
			<Day>7</Day>
			<Hour>5</Hour>
			<Minute>0</Minute>
		</PubMedPubDate>
		<PubMedPubDate PubStatus="medline">
			<Year>2004</Year>
			<Month>9</Month>
			<Day>7</Day>
			<Hour>5</Hour>
			<Minute>0</Minute>
		</PubMedPubDate>
	</History>
	<PublicationStatus>ppublish</PublicationStatus>
	<ArticleIdList>
		<ArticleId IdType="pubmed">15349821</ArticleId>
		<ArticleId IdType="doi">10.1387/ijdb.041793ld</ArticleId>
		<ArticleId IdType="pii">041793ld</ArticleId>
	</ArticleIdList>
</PubmedData>
</PubmedArticle>

<PubmedArticle>
<MedlineCitation Owner="NLM" Status="In-Data-Review">
<PMID>15334662</PMID>
<DateCreated>
<Year>2004</Year>
<Month>08</Month>
<Day>30</Day>
</DateCreated>
<Article>
<Journal>
<ISSN>0021-9541</ISSN>
<JournalIssue PrintYN="Y">
<Volume>201</Volume>
<Issue>2</Issue>
<PubDate>
<Year>2004</Year>
<Month>Nov</Month>
</PubDate>
</JournalIssue>
</Journal>
<ArticleTitle>8-Cl-cAMP and its metabolite, 8-Cl-adenosine induce growth inhibition in mouse fibroblast DT cells through the same pathways: Protein kinase C activation and cyclin B down-regulation.</ArticleTitle>
<Pagination>
<MedlinePgn>277-85</MedlinePgn>
</Pagination>
<Abstract>
<AbstractText>8-Chloro-cyclic AMP (8-Cl-cAMP) is known to be most effective in inducing growth inhibition and differentiation of a number of cancer cells. Also, its cellular metabolite, 8-Cl-adenosine was shown to induce growth inhibition in a variety of cell lines. However, the signaling mechanism that governs the effects of 8-Cl-cAMP and/or 8-Cl-adenosine is still uncertain and it is not even sure which of the two is the key molecule that induces growth inhibition. In this study using mouse fibroblast DT cells, it was found that adenosine kinase inhibitor and adenosine deaminase could reverse cellular growth inhibition induced by 8-Cl-cAMP and 8-Cl-adenosine. And 8-Cl-cAMP could not induce growth inhibition in the presence of phosphodiesterase (PDE) inhibitor, but 8-Cl-adenosine could. We also found that protein kinase C (PKC) inhibitor could restore this growth inhibition, and both the 8-Cl-cAMP and 8-Cl-adenosine could activate the enzymatic activity of PKC. Besides, after 8-Cl-cAMP and 8-Cl-adenosine treatment, cyclin B was down-regulated and a CDK inhibitor, p27 was up-regulated in a time-dependent manner. These results suggest that it is not 8-Cl-cAMP but 8-Cl-adenosine which induces growth inhibition, and 8-Cl-cAMP must be metabolized to exert this effect. Furthermore, there might exist signaling cascade such as PKC activation and cyclin B down-regulation after 8-Cl-cAMP and 8-Cl-adenosine treatment. Copyright 2004 Wiley-Liss, Inc.</AbstractText>
</Abstract>
<Affiliation>School of Biological Sciences, Seoul National University, Seoul, Korea.</Affiliation>
<AuthorList CompleteYN="Y">
<Author>
<LastName>Ahn</LastName>
<ForeName>Young-Ho</ForeName>
<Initials>YH</Initials>
</Author>
<Author>
<LastName>Mok Jung</LastName>
<ForeName>Joong</ForeName>
<Initials>J</Initials>
</Author>
<Author>
<LastName>Hwan Hong</LastName>
<ForeName>Seung</ForeName>
<Initials>S</Initials>
</Author>
</AuthorList>
<Language>eng</Language>
<PublicationTypeList>
<PublicationType>Journal Article</PublicationType>
</PublicationTypeList>
</Article>
<MedlineJournalInfo>
<Country>United States</Country>
<MedlineTA>J Cell Physiol</MedlineTA>
<NlmUniqueID>0050222</NlmUniqueID>
</MedlineJournalInfo>
<CitationSubset>IM</CitationSubset>
</MedlineCitation>
<PubmedData>
	<History>
		<PubMedPubDate PubStatus="pubmed">
			<Year>2004</Year>
			<Month>8</Month>
			<Day>31</Day>
			<Hour>5</Hour>
			<Minute>0</Minute>
		</PubMedPubDate>
		<PubMedPubDate PubStatus="medline">
			<Year>2004</Year>
			<Month>8</Month>
			<Day>31</Day>
			<Hour>5</Hour>
			<Minute>0</Minute>
		</PubMedPubDate>
	</History>
	<PublicationStatus>ppublish</PublicationStatus>
	<ArticleIdList>
		<ArticleId IdType="pubmed">15334662</ArticleId>
		<ArticleId IdType="doi">10.1002/jcp.20047</ArticleId>
	</ArticleIdList>
</PubmedData>
</PubmedArticle>

<PubmedArticle>
<MedlineCitation Status="Publisher">
	<PMID>15332116</PMID>
	<DateCreated>
		<Year>2004</Year>
		<Month>Aug</Month>
		<Day>27</Day>
	</DateCreated>
	<Article>
		<Journal>
			<ISSN>0929-1903</ISSN>
			<JournalIssue PrintYN="N">
				<Volume></Volume>
				<Issue></Issue>
				<PubDate>
					<Year>2004</Year>
					<Month>Aug</Month>
					<Day>27</Day>
				</PubDate>
			</JournalIssue>
		</Journal>
		<ArticleTitle>Inhibition of the NF-kappaB pathway enhances TRAIL-mediated apoptosis in neuroblastoma cells.</ArticleTitle>
		<Pagination>
			<MedlinePgn></MedlinePgn>
		</Pagination>
		<Abstract>
			<AbstractText>Neuroblastoma is the most common solid extracranial neoplasm in children and causes many deaths. Despite treatment advances, prognosis for neuroblastoma remains poor, and a critical need exists for the development of new treatment regimens. TNF-related apoptosis-inducing-ligand (TRAIL) induces cell death in a variety of tumors, but not in normal tissues. Moreover, TRAIL is nontoxic, making it a strong antitumor therapeutic candidate. We demonstrate that introduction of the TRAIL gene into neuroblastoma cell lines using an adenoviral vector leads to apoptotic cell death. RT-PCR and flow-cytometric analyses demonstrated that TRAIL's effect is mediated primarily via the TRAIL R2 receptor. As TRAIL can activate the nuclear factor-kappaB (NF-kappaB) signaling pathway, which can exert an antiapoptotic effect, we hypothesized that inhibition of NF-kappaB signaling may augment TRAIL's killing effects. TRAIL-mediated cell death was enhanced when neuroblastoma cells were simultaneously infected with a dominant-negative mutant of IkappaB kinase, a kinase essential for NF-kappaB activation. The combination of blockade of NF-kappaB signaling and expression of TRAIL induced apoptotic death in a greater proportion of SKNSH cells than did either treatment alone. Thus, concurrent inhibition of the NF-kappaB pathway and the induction of TRAIL-mediated apoptosis may become a useful approach for the treatment of neuroblastoma.Cancer Gene Therapy advance online publication, 27 August 2004; doi:10.1038/sj.cgt.7700749</AbstractText>
		</Abstract>
		<Affiliation>1Department of Pediatrics, University of Iowa, Iowa City, Iowa 52242, USA.</Affiliation>
		<AuthorList>
			<Author>
				<LastName>Karacay</LastName>
				<FirstName>Bahri</FirstName>
				<Initials>B</Initials>
			</Author>
			<Author>
				<LastName>Sanlioglu</LastName>
				<FirstName>Salih</FirstName>
				<Initials>S</Initials>
			</Author>
			<Author>
				<LastName>Griffith</LastName>
				<FirstName>Thomas S</FirstName>
				<Initials>TS</Initials>
			</Author>
			<Author>
				<LastName>Sandler</LastName>
				<FirstName>Anthony</FirstName>
				<Initials>A</Initials>
			</Author>
			<Author>
				<LastName>Bonthius</LastName>
				<FirstName>Daniel J</FirstName>
				<Initials>DJ</Initials>
			</Author>
		</AuthorList>
		<Language>ENG</Language>
		<PublicationTypeList>
			<PublicationType>JOURNAL ARTICLE</PublicationType>
		</PublicationTypeList>
	</Article>
	<MedlineJournalInfo>
		<Country></Country>
		<MedlineTA>Cancer Gene Ther</MedlineTA>
		<NlmUniqueID>9432230</NlmUniqueID>
	</MedlineJournalInfo>
</MedlineCitation>
<PubmedData>
	<History>
		<PubMedPubDate PubStatus="pubmed">
			<Year>2004</Year>
			<Month>8</Month>
			<Day>28</Day>
			<Hour>5</Hour>
			<Minute>0</Minute>
		</PubMedPubDate>
		<PubMedPubDate PubStatus="medline">
			<Year>2004</Year>
			<Month>8</Month>
			<Day>28</Day>
			<Hour>5</Hour>
			<Minute>0</Minute>
		</PubMedPubDate>
	</History>
	<PublicationStatus>aheadofprint</PublicationStatus>
	<ArticleIdList>
		<ArticleId IdType="pubmed">15332116</ArticleId>
		<ArticleId IdType="doi">10.1038/sj.cgt.7700749</ArticleId>
		<ArticleId IdType="pii">7700749</ArticleId>
	</ArticleIdList>
</PubmedData>
</PubmedArticle>

<PubmedArticle>
<MedlineCitation Status="Publisher">
	<PMID>15319452</PMID>
	<DateCreated>
		<Year>2004</Year>
		<Month>Aug</Month>
		<Day>20</Day>
	</DateCreated>
	<Article>
		<Journal>
			<ISSN>0888-8809</ISSN>
			<JournalIssue PrintYN="N">
				<Volume></Volume>
				<Issue></Issue>
				<PubDate>
					<Year>2004</Year>
					<Month>Aug</Month>
					<Day>19</Day>
				</PubDate>
			</JournalIssue>
		</Journal>
		<ArticleTitle>Multiple Kinase Cascades Mediate Prolactin Signals to Activating Protein-1 in Breast Cancer Cells.</ArticleTitle>
		<Pagination>
			<MedlinePgn></MedlinePgn>
		</Pagination>
		<Abstract>
			<AbstractText>The importance of prolactin (PRL) in physiologic proliferation and differentiation of the mammary gland, together with high levels of PRL receptors in breast tumors, the association of circulating PRL with incidence of breast cancer, and the recognition of locally produced PRL, point to the need for greater understanding of PRL actions in mammary disease. Although PRL has been shown to activate multiple kinase cascades in various target cells, relatively little is known of its signaling pathways in the mammary gland apart from Jak2/STAT5, particularly in tumor cells. Another potential effector is activating protein-1 (AP-1), a transcription complex which regulates processes essential for neoplastic progression, including proliferation, survival and invasion. We demonstrate that PRL activates AP-1 in MCF-7 cells, detectable at 4 h and sustained for at least 24 h. Although Jak2 and ERK1/2 are the primary mediators of PRL-induced signals, c-Src, phosphatidylinositol 3'-kinase, protein kinase C and other MAP kinases contribute to maximal activity. PRL activation of these pathways leads to increased c-Jun protein and phosphorylation, JunB protein, and phosphorylation of c-Fos, elevating the levels of AP-1 complexes able to bind DNA. These active AP-1 dimers may direct expression of multiple target genes, mediating some of PRL's actions in mammary disease.</AbstractText>
		</Abstract>
		<Affiliation>Molecular and Environmental Toxicology Program (J.H.G., L.A.S.), Department of Comparative Biosciences (D.E.R., M.D.S., J.J.W., L.A.S.), University of Wisconsin-Madison, Madison, WI 53706.</Affiliation>
		<AuthorList>
			<Author>
				<LastName>Gutzman</LastName>
				<FirstName>Jennifer H.</FirstName>
				<Initials>JH</Initials>
			</Author>
			<Author>
				<LastName>Rugowski</LastName>
				<FirstName>Debra E.</FirstName>
				<Initials>DE</Initials>
			</Author>
			<Author>
				<LastName>Schroeder</LastName>
				<FirstName>Matthew D.</FirstName>
				<Initials>MD</Initials>
			</Author>
			<Author>
				<LastName>Watters</LastName>
				<FirstName>Jyoti J.</FirstName>
				<Initials>JJ</Initials>
			</Author>
			<Author>
				<LastName>Schuler</LastName>
				<FirstName>Linda A.</FirstName>
				<Initials>LA</Initials>
			</Author>
		</AuthorList>
		<Language>ENG</Language>
		<PublicationTypeList>
			<PublicationType>JOURNAL ARTICLE</PublicationType>
		</PublicationTypeList>
	</Article>
	<MedlineJournalInfo>
		<Country></Country>
		<MedlineTA>Mol Endocrinol</MedlineTA>
		<NlmUniqueID>8801431</NlmUniqueID>
	</MedlineJournalInfo>
</MedlineCitation>
<PubmedData>
	<History>
		<PubMedPubDate PubStatus="pubmed">
			<Year>2004</Year>
			<Month>8</Month>
			<Day>21</Day>
			<Hour>5</Hour>
			<Minute>0</Minute>
		</PubMedPubDate>
		<PubMedPubDate PubStatus="medline">
			<Year>2004</Year>
			<Month>8</Month>
			<Day>21</Day>
			<Hour>5</Hour>
			<Minute>0</Minute>
		</PubMedPubDate>
	</History>
	<PublicationStatus>aheadofprint</PublicationStatus>
	<ArticleIdList>
		<ArticleId IdType="pubmed">15319452</ArticleId>
		<ArticleId IdType="doi">10.1210/me.2004-0187</ArticleId>
		<ArticleId IdType="pii">me.2004-0187</ArticleId>
	</ArticleIdList>
</PubmedData>
</PubmedArticle>

<PubmedArticle>
<MedlineCitation Owner="NLM" Status="Completed">
<PMID>15300175</PMID>
<DateCreated>
<Year>2004</Year>
<Month>08</Month>
<Day>09</Day>
</DateCreated>
<DateCompleted>
<Year>2004</Year>
<Month>08</Month>
<Day>24</Day>
</DateCompleted>
<Article>
<Journal>
<ISSN>0039-6060</ISSN>
<JournalIssue PrintYN="Y">
<Volume>136</Volume>
<Issue>2</Issue>
<PubDate>
<Year>2004</Year>
<Month>Aug</Month>
</PubDate>
</JournalIssue>
</Journal>
<ArticleTitle>Bile salt exposure causes phosphatidyl-inositol-3-kinase-mediated proliferation in a Barrett's adenocarcinoma cell line.</ArticleTitle>
<Pagination>
<MedlinePgn>160-8</MedlinePgn>
</Pagination>
<Abstract>
<AbstractText>BACKGROUND: The mechanisms by which gastroesophageal reflux promotes malignant progression in Barrett's esophagus are poorly understood. The phosphatidylinositol-3-kinase (PI3 kinase)/Akt pathway regulates proliferation and apoptosis. We hypothesized that the PI3 kinase/Akt pathway mediates the pro-proliferative and antiapoptotic effects of bile. METHODS: The Barrett's adenocarcinoma cell line, SEG-1, was exposed to the conjugated bile salt, glycochenodeoxycholic acid (GCDA). Cell number was measured by the MTT incorporation assay and by Coulter counter. PI3 kinase/Akt activity was inferred from Western blots of phosphorylated and total Akt. Proliferation and apoptosis were determined by BrdU incorporation and cell death ELISA. RESULTS: A dose-dependent cell number increase was seen with a 20-minute exposure to GCDA. On Western blot, 200 micromol/L GCDA caused a 3-fold increase in Akt phosphorylation within 20 minutes, which was inhibited by 90% with the addition of PI3 kinase inhibitor, LY294002. LY294002 produced dose-dependent inhibition of GCDA-induced cell number increases. 200 micromol/L GCDA decreased apoptosis by 25%. Addition of LY294002 did not completely inhibit the antiapoptotic effect of bile. CONCLUSIONS: Bile salts activate the PI3 kinase/Akt signaling pathway and stimulate cell growth in SEG-1. The majority of this PI3 kinase-mediated effect is secondary to increases in proliferation rather than to decreases in apoptosis.</AbstractText>
<CopyrightInformation>Copyright 2004 Elsevier Inc.</CopyrightInformation>
</Abstract>
<Affiliation>University of Texas Southwestern Medical Center at Dallas, VA North Texas Health Center, Dallas, TX 75216, USA.</Affiliation>
<AuthorList CompleteYN="Y">
<Author>
<LastName>Jaiswal</LastName>
<ForeName>Kshama</ForeName>
<Initials>K</Initials>
</Author>
<Author>
<LastName>Tello</LastName>
<ForeName>Vincent</ForeName>
<Initials>V</Initials>
</Author>
<Author>
<LastName>Lopez-Guzman</LastName>
<ForeName>Christie</ForeName>
<Initials>C</Initials>
</Author>
<Author>
<LastName>Nwariaku</LastName>
<ForeName>Fiemu</ForeName>
<Initials>F</Initials>
</Author>
<Author>
<LastName>Anthony</LastName>
<ForeName>Thomas</ForeName>
<Initials>T</Initials>
</Author>
<Author>
<LastName>Sarosi</LastName>
<ForeName>George A</ForeName>
<Initials>GA</Initials>
<Suffix>Jr</Suffix>
</Author>
</AuthorList>
<Language>eng</Language>
<GrantList CompleteYN="Y">
<Grant>
<GrantID>R01-DK63621</GrantID>
<Acronym>DK</Acronym>
<Agency>NIDDK</Agency>
</Grant>
</GrantList>
<PublicationTypeList>
<PublicationType>Journal Article</PublicationType>
</PublicationTypeList>
</Article>
<MedlineJournalInfo>
<Country>United States</Country>
<MedlineTA>Surgery</MedlineTA>
<NlmUniqueID>0417347</NlmUniqueID>
</MedlineJournalInfo>
<ChemicalList>
<Chemical>
<RegistryNumber>0</RegistryNumber>
<NameOfSubstance>Chromones</NameOfSubstance>
</Chemical>
<Chemical>
<RegistryNumber>0</RegistryNumber>
<NameOfSubstance>Morpholines</NameOfSubstance>
</Chemical>
<Chemical>
<RegistryNumber>154447-36-6</RegistryNumber>
<NameOfSubstance>2-(4-morpholinyl)-8-phenyl-4H-1-benzopyran-4-one</NameOfSubstance>
</Chemical>
<Chemical>
<RegistryNumber>640-79-9</RegistryNumber>
<NameOfSubstance>Glycochenodeoxycholic Acid</NameOfSubstance>
</Chemical>
<Chemical>
<RegistryNumber>EC 2.7.1.137</RegistryNumber>
<NameOfSubstance>1-Phosphatidylinositol 3-Kinase</NameOfSubstance>
</Chemical>
<Chemical>
<RegistryNumber>EC 2.7.1.37</RegistryNumber>
<NameOfSubstance>Mitogen-Activated Protein Kinases</NameOfSubstance>
</Chemical>
<Chemical>
<RegistryNumber>EC 3.4.22.-</RegistryNumber>
<NameOfSubstance>Caspases</NameOfSubstance>
</Chemical>
</ChemicalList>
<CitationSubset>AIM</CitationSubset>
<CitationSubset>IM</CitationSubset>
<MeshHeadingList>
<MeshHeading>
<DescriptorName MajorTopicYN="N">1-Phosphatidylinositol 3-Kinase</DescriptorName>
<QualifierName MajorTopicYN="Y">physiology</QualifierName>
</MeshHeading>
<MeshHeading>
<DescriptorName MajorTopicYN="N">Adenocarcinoma</DescriptorName>
<QualifierName MajorTopicYN="Y">pathology</QualifierName>
</MeshHeading>
<MeshHeading>
<DescriptorName MajorTopicYN="N">Apoptosis</DescriptorName>
<QualifierName MajorTopicYN="N">drug effects</QualifierName>
</MeshHeading>
<MeshHeading>
<DescriptorName MajorTopicYN="N">Barrett Esophagus</DescriptorName>
<QualifierName MajorTopicYN="Y">complications</QualifierName>
</MeshHeading>
<MeshHeading>
<DescriptorName MajorTopicYN="N">Caspases</DescriptorName>
<QualifierName MajorTopicYN="N">metabolism</QualifierName>
</MeshHeading>
<MeshHeading>
<DescriptorName MajorTopicYN="N">Cell Division</DescriptorName>
</MeshHeading>
<MeshHeading>
<DescriptorName MajorTopicYN="N">Cell Line, Tumor</DescriptorName>
</MeshHeading>
<MeshHeading>
<DescriptorName MajorTopicYN="N">Chromones</DescriptorName>
<QualifierName MajorTopicYN="N">pharmacology</QualifierName>
</MeshHeading>
<MeshHeading>
<DescriptorName MajorTopicYN="N">Dose-Response Relationship, Drug</DescriptorName>
</MeshHeading>
<MeshHeading>
<DescriptorName MajorTopicYN="N">Esophageal Neoplasms</DescriptorName>
<QualifierName MajorTopicYN="Y">pathology</QualifierName>
</MeshHeading>
<MeshHeading>
<DescriptorName MajorTopicYN="N">Glycochenodeoxycholic Acid</DescriptorName>
<QualifierName MajorTopicYN="Y">pharmacology</QualifierName>
</MeshHeading>
<MeshHeading>
<DescriptorName MajorTopicYN="N">Human</DescriptorName>
</MeshHeading>
<MeshHeading>
<DescriptorName MajorTopicYN="N">Mitogen-Activated Protein Kinases</DescriptorName>
<QualifierName MajorTopicYN="N">physiology</QualifierName>
</MeshHeading>
<MeshHeading>
<DescriptorName MajorTopicYN="N">Morpholines</DescriptorName>
<QualifierName MajorTopicYN="N">pharmacology</QualifierName>
</MeshHeading>
<MeshHeading>
<DescriptorName MajorTopicYN="N">Support, U.S. Gov't, P.H.S.</DescriptorName>
</MeshHeading>
</MeshHeadingList>
</MedlineCitation>
<PubmedData>
	<History>
		<PubMedPubDate PubStatus="pubmed">
			<Year>2004</Year>
			<Month>8</Month>
			<Day>10</Day>
			<Hour>5</Hour>
			<Minute>0</Minute>
		</PubMedPubDate>
		<PubMedPubDate PubStatus="medline">
			<Year>2004</Year>
			<Month>8</Month>
			<Day>25</Day>
			<Hour>5</Hour>
			<Minute>0</Minute>
		</PubMedPubDate>
	</History>
	<PublicationStatus>ppublish</PublicationStatus>
	<ArticleIdList>
		<ArticleId IdType="pubmed">15300175</ArticleId>
		<ArticleId IdType="doi">10.1016/j.surg.2004.04.008</ArticleId>
		<ArticleId IdType="pii">S0039606004001692</ArticleId>
	</ArticleIdList>
</PubmedData>
</PubmedArticle>

<PubmedArticle>
<MedlineCitation Status="Publisher">
	<PMID>15297373</PMID>
	<DateCreated>
		<Year>2004</Year>
		<Month>Aug</Month>
		<Day>6</Day>
	</DateCreated>
	<Article>
		<Journal>
			<ISSN>0143-3334</ISSN>
			<JournalIssue PrintYN="N">
				<Volume></Volume>
				<Issue></Issue>
				<PubDate>
					<Year>2004</Year>
					<Month>Aug</Month>
					<Day>5</Day>
				</PubDate>
			</JournalIssue>
		</Journal>
		<ArticleTitle>AMP-activated protein kinase activity is required for vanadate-induced hypoxia-inducible factor 1{alpha} expression in DU145 cells.</ArticleTitle>
		<Pagination>
			<MedlinePgn></MedlinePgn>
		</Pagination>
		<Abstract>
			<AbstractText>Hypoxia-inducible factor 1 (HIF-1), a pivotal transcription factor composed of HIF-1alpha and HIF-1beta subunits, plays a major role in tumor progression by activating a number of genes critically involved in adaptation to hypoxia. HIF-1 is also induced by several carcinogenic metals. Vanadate, an environmental toxic metal, is considered as a potent inducer of tumors in animals and is reported to activate HIF-1 activity. However, the involved mechanisms are poorly understood. In the present study, we have examined the biochemical mechanisms of the vanadate-induced HIF-1 activation in cancer cells by primarily focusing on the role of AMP-activated protein kinase (AMPK), which plays an essential role as an energy-sensor under ATP-deprived conditions. We demonstrate that AMPK was rapidly activated in response to vanadate in DU145 human prostate carcinoma, and that its activation preceded HIF-1alpha expression. Under the condition, inhibition of AMPK by a pharmacological and molecular approach dramatically abolished the vanadate-induced HIF-1alpha expression as well as HIF-1-mediated physiological responses. Phosphatidylinositol-3 kinase/Akt/mammalian target of rapamycin signaling was also involved in vanadate-induced HIF-1alpha expression, but it was independent of AMPK signaling pathway. Moreover, we demonstrate a role of reactive oxygen species as an upstream signal for these two pathways. These results suggest that AMPK is a novel and critical component of HIF-1 regulation, further implying its involvement in vanadate-induced carcinogenesis.</AbstractText>
		</Abstract>
		<Affiliation>Department of Biochemistry and Molecular Biology, Medical Research Center for Bioreaction to Reactive Oxygen Species, Kyung Hee University College of Medicine, Seoul 130-701, Korea.</Affiliation>
		<AuthorList>
			<Author>
				<LastName>Hwang</LastName>
				<FirstName>Jin-Taek</FirstName>
				<Initials>JT</Initials>
			</Author>
			<Author>
				<LastName>Lee</LastName>
				<FirstName>Minyoung</FirstName>
				<Initials>M</Initials>
			</Author>
			<Author>
				<LastName>Jung</LastName>
				<FirstName>Seung-Nam</FirstName>
				<Initials>SN</Initials>
			</Author>
			<Author>
				<LastName>Lee</LastName>
				<FirstName>Hye-Jeong</FirstName>
				<Initials>HJ</Initials>
			</Author>
			<Author>
				<LastName>Kang</LastName>
				<FirstName>Insug</FirstName>
				<Initials>I</Initials>
			</Author>
			<Author>
				<LastName>Kim</LastName>
				<FirstName>Sung-Soo</FirstName>
				<Initials>SS</Initials>
			</Author>
			<Author>
				<LastName>Ha</LastName>
				<FirstName>Joohun</FirstName>
				<Initials>J</Initials>
			</Author>
		</AuthorList>
		<Language>ENG</Language>
		<PublicationTypeList>
			<PublicationType>JOURNAL ARTICLE</PublicationType>
		</PublicationTypeList>
	</Article>
	<MedlineJournalInfo>
		<Country></Country>
		<MedlineTA>Carcinogenesis</MedlineTA>
		<NlmUniqueID>8008055</NlmUniqueID>
	</MedlineJournalInfo>
</MedlineCitation>
<PubmedData>
	<History>
		<PubMedPubDate PubStatus="pubmed">
			<Year>2004</Year>
			<Month>8</Month>
			<Day>7</Day>
			<Hour>5</Hour>
			<Minute>0</Minute>
		</PubMedPubDate>
		<PubMedPubDate PubStatus="medline">
			<Year>2004</Year>
			<Month>8</Month>
			<Day>7</Day>
			<Hour>5</Hour>
			<Minute>0</Minute>
		</PubMedPubDate>
	</History>
	<PublicationStatus>aheadofprint</PublicationStatus>
	<ArticleIdList>
		<ArticleId IdType="pubmed">15297373</ArticleId>
		<ArticleId IdType="doi">10.1093/carcin/bgh253</ArticleId>
		<ArticleId IdType="pii">bgh253</ArticleId>
	</ArticleIdList>
</PubmedData>
</PubmedArticle>

<PubmedArticle>
<MedlineCitation Status="Publisher">
	<PMID>15292208</PMID>
	<DateCreated>
		<Year>2004</Year>
		<Month>Aug</Month>
		<Day>4</Day>
	</DateCreated>
	<Article>
		<Journal>
			<ISSN>1083-351X</ISSN>
			<JournalIssue PrintYN="N">
				<Volume></Volume>
				<Issue></Issue>
				<PubDate>
					<Year>2004</Year>
					<Month>Jul</Month>
					<Day>29</Day>
				</PubDate>
			</JournalIssue>
		</Journal>
		<ArticleTitle>Agonist-independent activation of SRC tyrosine kinase by a cholecystokin-2 (CCK2) gastrin receptor splice variant.</ArticleTitle>
		<Pagination>
			<MedlinePgn></MedlinePgn>
		</Pagination>
		<Abstract>
			<AbstractText>Src activity is elevated in a majority of colonic and pancreatic cancers and is associated with late stage aggressive cancers. However, the mechanisms leading to its increased activity remain largely undefined. Agonist binding to the cholecystokinin-2 (CCK(2))/gastrin receptor (CCK(2)R), a G-protein-coupled receptor (GPCR), increases Src activity in a variety of normal and neoplastic cell lines. Recently, we and others have identified a splice variant of CCK(2)R, called CCK(2i4sv)R, that is expressed in human colorectal and pancreatic cancers, but not by cells of the adjacent nonmalignant tissue. Compared to CCK(2)R, CCK(2i4sv)R contains additional 69 amino acids within its third intracellular loop (3il) domain. Because CCK(2i4sv)R is the only splice variant expressed in some human colon and pancreatic cancers, we questioned whether CCK(2i4sv)R could regulate Src activity. Stably transfected HEK293 cells were used because, unlike some cancer-derived cells, HEK293 has a low basal level of Src activity. We report that, in contrast to CCK(2)R, CCK(2i4sv)R activates Src kinase in the absence of agonist stimulation. In vitro kinase assay of immunoprecipitated receptor protein showed a 6-8-fold increase in Src kinase activity associated with CCK(2i4sv)R compared to CCK(2)R. Expression of the 3il domain of the CCK(2i4sv)R alone was sufficient to partially activate Src kinase. Together, these data support the hypothesis that the increased Src activity observed in some pancreatic and colorectal cancers is due, in part, to the co-expression of CCK(2i4sv)R.</AbstractText>
		</Abstract>
		<Affiliation>Department of Surgery, The University of Texas Medical Branch, Galveston, Texas 77555-0722.</Affiliation>
		<AuthorList>
			<Author>
				<LastName>Olszewska-Pazdrak</LastName>
				<FirstName>Barbara</FirstName>
				<Initials>B</Initials>
			</Author>
			<Author>
				<LastName>Townsend</LastName>
				<FirstName>Courtney M.</FirstName>
				<Initials>CM</Initials>
				<Suffix>Jr</Suffix>
			</Author>
			<Author>
				<LastName>Hellmich</LastName>
				<FirstName>Mark R.</FirstName>
				<Initials>MR</Initials>
			</Author>
		</AuthorList>
		<Language>ENG</Language>
		<PublicationTypeList>
			<PublicationType>JOURNAL ARTICLE</PublicationType>
		</PublicationTypeList>
	</Article>
	<MedlineJournalInfo>
		<Country></Country>
		<MedlineTA>J Biol Chem</MedlineTA>
		<NlmUniqueID>2985121R</NlmUniqueID>
	</MedlineJournalInfo>
</MedlineCitation>
<PubmedData>
	<History>
		<PubMedPubDate PubStatus="pubmed">
			<Year>2004</Year>
			<Month>8</Month>
			<Day>5</Day>
			<Hour>5</Hour>
			<Minute>0</Minute>
		</PubMedPubDate>
		<PubMedPubDate PubStatus="medline">
			<Year>2004</Year>
			<Month>8</Month>
			<Day>5</Day>
			<Hour>5</Hour>
			<Minute>0</Minute>
		</PubMedPubDate>
	</History>
	<PublicationStatus>aheadofprint</PublicationStatus>
	<ArticleIdList>
		<ArticleId IdType="pubmed">15292208</ArticleId>
		<ArticleId IdType="doi">10.1074/jbc.C400208200</ArticleId>
		<ArticleId IdType="pii">C400208200</ArticleId>
	</ArticleIdList>
</PubmedData>
</PubmedArticle>

<PubmedArticle>
<MedlineCitation Owner="NLM" Status="Completed">
<PMID>15289331</PMID>
<DateCreated>
<Year>2004</Year>
<Month>08</Month>
<Day>03</Day>
</DateCreated>
<DateCompleted>
<Year>2004</Year>
<Month>09</Month>
<Day>09</Day>
</DateCompleted>
<Article>
<Journal>
<ISSN>0008-5472</ISSN>
<JournalIssue PrintYN="Y">
<Volume>64</Volume>
<Issue>15</Issue>
<PubDate>
<Year>2004</Year>
<Month>Aug</Month>
<Day>1</Day>
</PubDate>
</JournalIssue>
</Journal>
<ArticleTitle>Differential signaling pathways are activated in the Epstein-Barr virus-associated malignancies nasopharyngeal carcinoma and Hodgkin lymphoma.</ArticleTitle>
<Pagination>
<MedlinePgn>5251-60</MedlinePgn>
</Pagination>
<Abstract>
<AbstractText>EBV is associated with the epithelial cancer, nasopharyngeal carcinoma (NPC), and the lymphoid malignancy, Hodgkin lymphoma (HL). The EBV latent membrane proteins 1 and 2A are expressed in these tumors. These proteins activate the phosphatidylinositol 3'-OH kinase (PI3K)/Akt pathway, which is commonly activated inappropriately in malignancy. In this study, the status of Akt activation and its targets, glycogen synthase kinase-3beta (GSK-3beta) and beta-catenin, was investigated in NPC and HL clinical specimens. In the majority of HL and NPC specimens, Akt was activated, indicating an important role for this kinase in the development and/or progression of these tumors. Akt phosphorylates and inactivates GSK-3beta, a negative regulator of the proto-oncoprotein beta-catenin that is aberrantly activated in many cancers. GSK-3beta was phosphorylated and inactivated with concomitant nuclear beta-catenin accumulation in the majority of NPC specimens. The malignant cells of the majority of HL cases, however, did not have inactivated GSK-3beta and lacked nuclear beta-catenin expression. These data indicate that this signaling arm of PI3K/Akt is universal and important in NPC pathogenesis but is apparently not affected in HL. These findings point to a divergence in pathways activated by EBV in different cellular contexts.</AbstractText>
</Abstract>
<Affiliation>Department of Microbiology and Immunology, University of North Carolina at Chapel Hill, Chapel Hill, NC 27599-7295, USA.</Affiliation>
<AuthorList CompleteYN="Y">
<Author>
<LastName>Morrison</LastName>
<ForeName>Jennifer A</ForeName>
<Initials>JA</Initials>
</Author>
<Author>
<LastName>Gulley</LastName>
<ForeName>Margaret L</ForeName>
<Initials>ML</Initials>
</Author>
<Author>
<LastName>Pathmanathan</LastName>
<ForeName>Rajadurai</ForeName>
<Initials>R</Initials>
</Author>
<Author>
<LastName>Raab-Traub</LastName>
<ForeName>Nancy</ForeName>
<Initials>N</Initials>
</Author>
</AuthorList>
<Language>eng</Language>
<GrantList CompleteYN="Y">
<Grant>
<GrantID>CA 32979</GrantID>
<Acronym>CA</Acronym>
<Agency>NCI</Agency>
</Grant>
</GrantList>
<PublicationTypeList>
<PublicationType>Journal Article</PublicationType>
</PublicationTypeList>
</Article>
<MedlineJournalInfo>
<Country>United States</Country>
<MedlineTA>Cancer Res</MedlineTA>
<NlmUniqueID>2984705R</NlmUniqueID>
</MedlineJournalInfo>
<ChemicalList>
<Chemical>
<RegistryNumber>0</RegistryNumber>
<NameOfSubstance>Cytoskeletal Proteins</NameOfSubstance>
</Chemical>
<Chemical>
<RegistryNumber>0</RegistryNumber>
<NameOfSubstance>EBV-associated membrane antigen, Epstein-Barr virus</NameOfSubstance>
</Chemical>
<Chemical>
<RegistryNumber>0</RegistryNumber>
<NameOfSubstance>Proto-Oncogene Proteins</NameOfSubstance>
</Chemical>
<Chemical>
<RegistryNumber>0</RegistryNumber>
<NameOfSubstance>Trans-Activators</NameOfSubstance>
</Chemical>
<Chemical>
<RegistryNumber>0</RegistryNumber>
<NameOfSubstance>Viral Matrix Proteins</NameOfSubstance>
</Chemical>
<Chemical>
<RegistryNumber>146409-33-8</RegistryNumber>
<NameOfSubstance>beta catenin</NameOfSubstance>
</Chemical>
<Chemical>
<RegistryNumber>EC 2.7.1.37</RegistryNumber>
<NameOfSubstance>Glycogen Synthase Kinase 3</NameOfSubstance>
</Chemical>
<Chemical>
<RegistryNumber>EC 2.7.1.37</RegistryNumber>
<NameOfSubstance>Protein-Serine-Threonine Kinases</NameOfSubstance>
</Chemical>
<Chemical>
<RegistryNumber>EC 2.7.1.37</RegistryNumber>
<NameOfSubstance>glycogen synthase kinase 3 beta</NameOfSubstance>
</Chemical>
<Chemical>
<RegistryNumber>EC 2.7.1.37</RegistryNumber>
<NameOfSubstance>proto-oncogene protein akt</NameOfSubstance>
</Chemical>
</ChemicalList>
<CitationSubset>IM</CitationSubset>
<MeshHeadingList>
<MeshHeading>
<DescriptorName MajorTopicYN="N">Animals</DescriptorName>
</MeshHeading>
<MeshHeading>
<DescriptorName MajorTopicYN="N">Cytoskeletal Proteins</DescriptorName>
<QualifierName MajorTopicYN="N">metabolism</QualifierName>
</MeshHeading>
<MeshHeading>
<DescriptorName MajorTopicYN="N">Epstein-Barr Virus Infections</DescriptorName>
<QualifierName MajorTopicYN="Y">metabolism</QualifierName>
<QualifierName MajorTopicYN="N">virology</QualifierName>
</MeshHeading>
<MeshHeading>
<DescriptorName MajorTopicYN="N">Glycogen Synthase Kinase 3</DescriptorName>
<QualifierName MajorTopicYN="N">antagonists &#38; inhibitors</QualifierName>
<QualifierName MajorTopicYN="N">metabolism</QualifierName>
</MeshHeading>
<MeshHeading>
<DescriptorName MajorTopicYN="N">Herpesvirus 4, Human</DescriptorName>
<QualifierName MajorTopicYN="Y">pathogenicity</QualifierName>
</MeshHeading>
<MeshHeading>
<DescriptorName MajorTopicYN="N">Hodgkin Disease</DescriptorName>
<QualifierName MajorTopicYN="Y">metabolism</QualifierName>
<QualifierName MajorTopicYN="N">pathology</QualifierName>
<QualifierName MajorTopicYN="N">virology</QualifierName>
</MeshHeading>
<MeshHeading>
<DescriptorName MajorTopicYN="N">Human</DescriptorName>
</MeshHeading>
<MeshHeading>
<DescriptorName MajorTopicYN="N">Mice</DescriptorName>
</MeshHeading>
<MeshHeading>
<DescriptorName MajorTopicYN="N">Nasopharyngeal Neoplasms</DescriptorName>
<QualifierName MajorTopicYN="Y">metabolism</QualifierName>
<QualifierName MajorTopicYN="N">pathology</QualifierName>
<QualifierName MajorTopicYN="N">virology</QualifierName>
</MeshHeading>
<MeshHeading>
<DescriptorName MajorTopicYN="N">Phosphorylation</DescriptorName>
</MeshHeading>
<MeshHeading>
<DescriptorName MajorTopicYN="N">Protein-Serine-Threonine Kinases</DescriptorName>
<QualifierName MajorTopicYN="N">metabolism</QualifierName>
</MeshHeading>
<MeshHeading>
<DescriptorName MajorTopicYN="N">Proto-Oncogene Proteins</DescriptorName>
<QualifierName MajorTopicYN="N">metabolism</QualifierName>
</MeshHeading>
<MeshHeading>
<DescriptorName MajorTopicYN="Y">Signal Transduction</DescriptorName>
</MeshHeading>
<MeshHeading>
<DescriptorName MajorTopicYN="N">Support, U.S. Gov't, P.H.S.</DescriptorName>
</MeshHeading>
<MeshHeading>
<DescriptorName MajorTopicYN="N">Trans-Activators</DescriptorName>
<QualifierName MajorTopicYN="N">metabolism</QualifierName>
</MeshHeading>
<MeshHeading>
<DescriptorName MajorTopicYN="N">Transplantation, Heterologous</DescriptorName>
</MeshHeading>
<MeshHeading>
<DescriptorName MajorTopicYN="N">Tumor Cells, Cultured</DescriptorName>
</MeshHeading>
<MeshHeading>
<DescriptorName MajorTopicYN="N">Viral Matrix Proteins</DescriptorName>
<QualifierName MajorTopicYN="N">genetics</QualifierName>
<QualifierName MajorTopicYN="N">physiology</QualifierName>
</MeshHeading>
</MeshHeadingList>
</MedlineCitation>
<PubmedData>
	<History>
		<PubMedPubDate PubStatus="pubmed">
			<Year>2004</Year>
			<Month>8</Month>
			<Day>4</Day>
			<Hour>5</Hour>
			<Minute>0</Minute>
		</PubMedPubDate>
		<PubMedPubDate PubStatus="medline">
			<Year>2004</Year>
			<Month>9</Month>
			<Day>10</Day>
			<Hour>5</Hour>
			<Minute>0</Minute>
		</PubMedPubDate>
	</History>
	<PublicationStatus>ppublish</PublicationStatus>
	<ArticleIdList>
		<ArticleId IdType="pubmed">15289331</ArticleId>
		<ArticleId IdType="doi">10.1158/0008-5472.CAN-04-0538</ArticleId>
		<ArticleId IdType="pii">64/15/5251</ArticleId>
	</ArticleIdList>
</PubmedData>
</PubmedArticle>

<PubmedArticle>
<MedlineCitation Owner="NLM" Status="Completed">
<PMID>15289320</PMID>
<DateCreated>
<Year>2004</Year>
<Month>08</Month>
<Day>03</Day>
</DateCreated>
<DateCompleted>
<Year>2004</Year>
<Month>09</Month>
<Day>09</Day>
</DateCompleted>
<Article>
<Journal>
<ISSN>0008-5472</ISSN>
<JournalIssue PrintYN="Y">
<Volume>64</Volume>
<Issue>15</Issue>
<PubDate>
<Year>2004</Year>
<Month>Aug</Month>
<Day>1</Day>
</PubDate>
</JournalIssue>
</Journal>
<ArticleTitle>Inhibition of activator protein 1 activation, vascular endothelial growth factor, and cyclooxygenase-2 expression by 15-deoxy-Delta12,14-prostaglandin J2 in colon carcinoma cells: evidence for a redox-sensitive peroxisome proliferator-activated receptor-gamma-independent mechanism.</ArticleTitle>
<Pagination>
<MedlinePgn>5162-71</MedlinePgn>
</Pagination>
<Abstract>
<AbstractText>Cyclooxygenase (COX)-2 and vascular endothelial growth factor (VEGF) are significantly associated with tumor growth and metastasis. Here we show that phorbol ester-mediated induction of VEGF and COX-2 expression in colon carcinoma cells is inhibited by 15-deoxy-Delta(12,14)-prostaglandin J(2) (15d-PGJ(2)). This cyclopentenone was able to inhibit activator protein1 (AP-1)-dependent transcriptional induction of COX-2 and VEGF promoters induced by phorbol 12-myristate 13-acetate (PMA) or c-Jun overexpression. 15d-PGJ(2) interfered with at least two steps within the signaling pathway leading to AP-1 activation. First, 15d-PGJ(2) impaired AP-1 binding to a consensus DNA sequence. Second, 15d-PGJ(2) selectively inhibited c-Jun NH(2) terminal kinase (JNK) but not extracellular signal-regulated kinase or p38 mitogen-activated protein kinase activation induced by PMA. This led to a decreased ability of JNK to phosphorylate c-Jun and to activate its transactivating activity. Inhibition of AP-1 activation and COX-2 or VEGF transcriptional induction by this cyclopentenone was found to be independent of peroxisome proliferator-activated receptor-gamma (PPARgamma) because it was not affected by either expression of a dominant negative form of PPARgamma or the use of a PPARgamma antagonist. In contrast, we have found that the effects of 15d-PGJ(2) on AP-1 activation may occur through its ability to induce intracellular oxidative stress. The antioxidant N-acetylcysteine significantly reversed the inhibition by 15d-PGJ(2) of AP-1 activity and COX-2 or VEGF transcriptional induction. Together, these findings provide new insight into the antitumoral properties of 15d-PGJ(2) through the inhibition of the induction of AP-1-dependent genes involved in tumor progression, such as COX-2 and VEGF.</AbstractText>
</Abstract>
<Affiliation>Centro de Biología Molecular Severo Ochoa, CSIC-UAM, Universidad Autónoma de Madrid, Cantoblanco, 28049 Madrid, Spain.</Affiliation>
<AuthorList CompleteYN="Y">
<Author>
<LastName>Grau</LastName>
<ForeName>Raquel</ForeName>
<Initials>R</Initials>
</Author>
<Author>
<LastName>Iñiguez</LastName>
<ForeName>Miguel A</ForeName>
<Initials>MA</Initials>
</Author>
<Author>
<LastName>Fresno</LastName>
<ForeName>Manuel</ForeName>
<Initials>M</Initials>
</Author>
</AuthorList>
<Language>eng</Language>
<PublicationTypeList>
<PublicationType>Journal Article</PublicationType>
</PublicationTypeList>
</Article>
<MedlineJournalInfo>
<Country>United States</Country>
<MedlineTA>Cancer Res</MedlineTA>
<NlmUniqueID>2984705R</NlmUniqueID>
</MedlineJournalInfo>
<ChemicalList>
<Chemical>
<RegistryNumber>0</RegistryNumber>
<NameOfSubstance>15-deoxy-delta(12,14)-prostaglandin J2</NameOfSubstance>
</Chemical>
<Chemical>
<RegistryNumber>0</RegistryNumber>
<NameOfSubstance>Biological Response Modifiers</NameOfSubstance>
</Chemical>
<Chemical>
<RegistryNumber>0</RegistryNumber>
<NameOfSubstance>Enzyme Inhibitors</NameOfSubstance>
</Chemical>
<Chemical>
<RegistryNumber>0</RegistryNumber>
<NameOfSubstance>Isoenzymes</NameOfSubstance>
</Chemical>
<Chemical>
<RegistryNumber>0</RegistryNumber>
<NameOfSubstance>Reactive Oxygen Species</NameOfSubstance>
</Chemical>
<Chemical>
<RegistryNumber>0</RegistryNumber>
<NameOfSubstance>Receptors, Cytoplasmic and Nuclear</NameOfSubstance>
</Chemical>
<Chemical>
<RegistryNumber>0</RegistryNumber>
<NameOfSubstance>Transcription Factor AP-1</NameOfSubstance>
</Chemical>
<Chemical>
<RegistryNumber>0</RegistryNumber>
<NameOfSubstance>Transcription Factors</NameOfSubstance>
</Chemical>
<Chemical>
<RegistryNumber>0</RegistryNumber>
<NameOfSubstance>Vascular Endothelial Growth Factor A</NameOfSubstance>
</Chemical>
<Chemical>
<RegistryNumber>0</RegistryNumber>
<NameOfSubstance>peroxisome proliferator-activated receptor</NameOfSubstance>
</Chemical>
<Chemical>
<RegistryNumber>16561-29-8</RegistryNumber>
<NameOfSubstance>Tetradecanoylphorbol Acetate</NameOfSubstance>
</Chemical>
<Chemical>
<RegistryNumber>41598-07-6</RegistryNumber>
<NameOfSubstance>Prostaglandin D2</NameOfSubstance>
</Chemical>
<Chemical>
<RegistryNumber>EC 1.14.99.-</RegistryNumber>
<NameOfSubstance>cyclooxygenase 2</NameOfSubstance>
</Chemical>
<Chemical>
<RegistryNumber>EC 1.14.99.1</RegistryNumber>
<NameOfSubstance>Prostaglandin-Endoperoxide Synthase</NameOfSubstance>
</Chemical>
<Chemical>
<RegistryNumber>EC 2.7.1.-</RegistryNumber>
<NameOfSubstance>JNK-activating protein kinase</NameOfSubstance>
</Chemical>
<Chemical>
<RegistryNumber>EC 2.7.1.37</RegistryNumber>
<NameOfSubstance>Mitogen-Activated Protein Kinase Kinases</NameOfSubstance>
</Chemical>
<Chemical>
<RegistryNumber>EC 2.7.1.37</RegistryNumber>
<NameOfSubstance>Mitogen-Activated Protein Kinases</NameOfSubstance>
</Chemical>
<Chemical>
<RegistryNumber>EC 2.7.10.-</RegistryNumber>
<NameOfSubstance>mitogen-activated protein kinase p38</NameOfSubstance>
</Chemical>
</ChemicalList>
<CitationSubset>IM</CitationSubset>
<MeshHeadingList>
<MeshHeading>
<DescriptorName MajorTopicYN="N">Biological Response Modifiers</DescriptorName>
<QualifierName MajorTopicYN="N">pharmacology</QualifierName>
</MeshHeading>
<MeshHeading>
<DescriptorName MajorTopicYN="N">Cell Survival</DescriptorName>
<QualifierName MajorTopicYN="N">drug effects</QualifierName>
</MeshHeading>
<MeshHeading>
<DescriptorName MajorTopicYN="N">Colonic Neoplasms</DescriptorName>
<QualifierName MajorTopicYN="N">genetics</QualifierName>
<QualifierName MajorTopicYN="Y">metabolism</QualifierName>
<QualifierName MajorTopicYN="N">pathology</QualifierName>
</MeshHeading>
<MeshHeading>
<DescriptorName MajorTopicYN="N">Consensus Sequence</DescriptorName>
</MeshHeading>
<MeshHeading>
<DescriptorName MajorTopicYN="N">Electrophoretic Mobility Shift Assay</DescriptorName>
</MeshHeading>
<MeshHeading>
<DescriptorName MajorTopicYN="N">Enzyme Activation</DescriptorName>
<QualifierName MajorTopicYN="N">drug effects</QualifierName>
</MeshHeading>
<MeshHeading>
<DescriptorName MajorTopicYN="N">Enzyme Inhibitors</DescriptorName>
<QualifierName MajorTopicYN="N">pharmacology</QualifierName>
</MeshHeading>
<MeshHeading>
<DescriptorName MajorTopicYN="N">Genes, Dominant</DescriptorName>
</MeshHeading>
<MeshHeading>
<DescriptorName MajorTopicYN="N">Genes, jun</DescriptorName>
<QualifierName MajorTopicYN="N">physiology</QualifierName>
</MeshHeading>
<MeshHeading>
<DescriptorName MajorTopicYN="N">Human</DescriptorName>
</MeshHeading>
<MeshHeading>
<DescriptorName MajorTopicYN="N">Isoenzymes</DescriptorName>
<QualifierName MajorTopicYN="N">antagonists &#38; inhibitors</QualifierName>
<QualifierName MajorTopicYN="Y">metabolism</QualifierName>
</MeshHeading>
<MeshHeading>
<DescriptorName MajorTopicYN="N">Mitogen-Activated Protein Kinase Kinases</DescriptorName>
<QualifierName MajorTopicYN="N">antagonists &#38; inhibitors</QualifierName>
</MeshHeading>
<MeshHeading>
<DescriptorName MajorTopicYN="N">Mitogen-Activated Protein Kinases</DescriptorName>
<QualifierName MajorTopicYN="N">metabolism</QualifierName>
</MeshHeading>
<MeshHeading>
<DescriptorName MajorTopicYN="Y">Oxidation-Reduction</DescriptorName>
</MeshHeading>
<MeshHeading>
<DescriptorName MajorTopicYN="N">Phosphorylation</DescriptorName>
</MeshHeading>
<MeshHeading>
<DescriptorName MajorTopicYN="N">Prostaglandin D2</DescriptorName>
<QualifierName MajorTopicYN="N">analogs &#38; derivatives</QualifierName>
<QualifierName MajorTopicYN="Y">pharmacology</QualifierName>
</MeshHeading>
<MeshHeading>
<DescriptorName MajorTopicYN="N">Prostaglandin-Endoperoxide Synthase</DescriptorName>
<QualifierName MajorTopicYN="Y">metabolism</QualifierName>
</MeshHeading>
<MeshHeading>
<DescriptorName MajorTopicYN="N">Protein Binding</DescriptorName>
</MeshHeading>
<MeshHeading>
<DescriptorName MajorTopicYN="N">Reactive Oxygen Species</DescriptorName>
<QualifierName MajorTopicYN="N">metabolism</QualifierName>
</MeshHeading>
<MeshHeading>
<DescriptorName MajorTopicYN="N">Receptors, Cytoplasmic and Nuclear</DescriptorName>
<QualifierName MajorTopicYN="N">genetics</QualifierName>
<QualifierName MajorTopicYN="Y">metabolism</QualifierName>
</MeshHeading>
<MeshHeading>
<DescriptorName MajorTopicYN="N">Signal Transduction</DescriptorName>
</MeshHeading>
<MeshHeading>
<DescriptorName MajorTopicYN="N">Support, Non-U.S. Gov't</DescriptorName>
</MeshHeading>
<MeshHeading>
<DescriptorName MajorTopicYN="N">Tetradecanoylphorbol Acetate</DescriptorName>
<QualifierName MajorTopicYN="N">pharmacology</QualifierName>
</MeshHeading>
<MeshHeading>
<DescriptorName MajorTopicYN="N">Trans-Activation (Genetics)</DescriptorName>
<QualifierName MajorTopicYN="N">drug effects</QualifierName>
</MeshHeading>
<MeshHeading>
<DescriptorName MajorTopicYN="N">Transcription Factor AP-1</DescriptorName>
<QualifierName MajorTopicYN="Y">antagonists &#38; inhibitors</QualifierName>
<QualifierName MajorTopicYN="N">metabolism</QualifierName>
</MeshHeading>
<MeshHeading>
<DescriptorName MajorTopicYN="N">Transcription Factors</DescriptorName>
<QualifierName MajorTopicYN="N">genetics</QualifierName>
<QualifierName MajorTopicYN="Y">metabolism</QualifierName>
</MeshHeading>
<MeshHeading>
<DescriptorName MajorTopicYN="N">Transcription, Genetic</DescriptorName>
<QualifierName MajorTopicYN="N">drug effects</QualifierName>
</MeshHeading>
<MeshHeading>
<DescriptorName MajorTopicYN="N">Tumor Cells, Cultured</DescriptorName>
</MeshHeading>
<MeshHeading>
<DescriptorName MajorTopicYN="N">Vascular Endothelial Growth Factor A</DescriptorName>
<QualifierName MajorTopicYN="N">antagonists &#38; inhibitors</QualifierName>
<QualifierName MajorTopicYN="Y">metabolism</QualifierName>
</MeshHeading>
</MeshHeadingList>
</MedlineCitation>
<PubmedData>
	<History>
		<PubMedPubDate PubStatus="pubmed">
			<Year>2004</Year>
			<Month>8</Month>
			<Day>4</Day>
			<Hour>5</Hour>
			<Minute>0</Minute>
		</PubMedPubDate>
		<PubMedPubDate PubStatus="medline">
			<Year>2004</Year>
			<Month>9</Month>
			<Day>10</Day>
			<Hour>5</Hour>
			<Minute>0</Minute>
		</PubMedPubDate>
	</History>
	<PublicationStatus>ppublish</PublicationStatus>
	<ArticleIdList>
		<ArticleId IdType="pubmed">15289320</ArticleId>
		<ArticleId IdType="doi">10.1158/0008-5472.CAN-04-0849</ArticleId>
		<ArticleId IdType="pii">64/15/5162</ArticleId>
	</ArticleIdList>
</PubmedData>
</PubmedArticle>

</PubmedArticleSet>
