# Supplementary material for: PSE: A tool for browsing a large amount of MEDLINE/PubMed abstracts with gene names and common words as the keywords
Source: BMC Bioinformatics. 2005 Dec 10;6:295. doi: 10.1186/1471-2105-6-295 (PMC1326231; doi:10.1186/1471-2105-6-295)
Supplement: Additional File 1 — PSE package. This gzip compressed tar archive is a complete PSE package. It includes the programs, instruction and sample data. [file 1471-2105-6-295-S1.gz › PSE/prestop.dat]

ATE
INE
OMA
OMAS
VIRAL
VIRUS
VIRUSES
AGENT
AGENTS
ENE
SIS
MAB
IB
MIDE
OLE
CELL
CELLS
LINE
LINES
CANCER
CANCERS
THERAPY
GRAPHY
IDE
VIR
ACID
ACIDS
IDES
IUM
ING
MASS
MEDIA
TUMOR
TUMORS
TUMOUR
TUMOURS
TUNOURS
TUNOUR
ION
OME
VALUE
VALUES
MEDIA
CONCENTRSTION
SURVEY
MATRIX
MIE
MIES
INDEX
INDEXES
CYTE
CYTES
MIA
MIAS
SURGERY
NCE
NCES
CIL
CILS
OSE
OL
FOLD
MYCIN
MONTH
MONTHS
NONE
IONE
SIA
PHAN
BACKGROUND
BACKGROUNDS
BACTERIA
BACTERIAL
ATES
PRESSURE
BODY
BODIES
GROUP
GROUPS
PATHY
PATHIC
SURVIVAL
DISEASE
DISEASES
ISM
STUDY
STUDIES
XEL
STAGES
STAGE
FEATURE
FEATURES
XELS
HETEROZYGOSITY
SPECIES
TREATNENT
TREATMENTS
CHEMISTRY
ZONE
IMPROVEMENT
EPITHELIAL
BREAK
BREAKS
LUNG
DRUG
DRUGS
MORPHOLOGY
HISTOLOGY
ONCOLOGY
TIMES
TIME
BREAST
COLON
INTESTINE
HEART
MUSCLE
BRAIN
SYSTEM
PANCREAS
BONE
MARROW
LIVER
KIDNEY
SPLEEN
THYMUS
STOMACH
DIARRHEA
COMITTEE
CULTURE
MICROM
RESEARCH
STATUS
ESTER
COUNT
PATIENT
PATIENTS
TIS
OSUS
SCALE
SCALES
CONTROLS
RATIO
RATIOS
FLUID
FLUIDS
INTERVAL
INTERVALS
FAILURE
FAILURES
ASSAY
REACTION
REACTIONS
SYSTEM
SYSTEMS
PROGRAM
PROGRAMA
METRY
COMMITTEE
TRIAL
TRIALS
ENVELOP
CORRELATION
CORRELATIONS
EFFECT
EFFECTS
RESPONSE
RESPONSES
SAFETY
TEST
TESTS
TREATMENT
TREATMENTS
INSTITUTE
INSTITUTES
DOSE
DOSES
ORGANIZATION
ORGANIZATIONS
ORGANISATION
ORGANISATIONS
EVENT
EVENTS
POPULATION
POPULATIONS
BLOCKER
BLOCKERS
PCR
ASTHMA
PHAGE
PHAGES
PENIA
ABILITY
ABILITIES
LAYER
LAYERS
GLAND
GLANDS
LINKAGE
PEMPHIGUS
DITIS
SYNDROME
SYNDROMES
GRAVIS
GRAVISES
SERUM
ECTOMIZED
FLOW
FLOWS
DEFECT
DEFECTS
THICKNESS
DENSITY
DENSITIES
MOVEMENT
MOVEMENTS
TREAT
TREATS
OUTPUT
OUTPUTS
SIZE
SCORE
SCORES
RAT
RATS
PLASTY
OCCLUSION
MOUSE
MICE
ACTIVITY
ACTIVITIES
CENTER
