# Supplementary material for: PSE: A tool for browsing a large amount of MEDLINE/PubMed abstracts with gene names and common words as the keywords
Source: BMC Bioinformatics. 2005 Dec 10;6:295. doi: 10.1186/1471-2105-6-295 (PMC1326231; doi:10.1186/1471-2105-6-295)
Supplement: Additional File 1 — PSE package. This gzip compressed tar archive is a complete PSE package. It includes the programs, instruction and sample data. [file 1471-2105-6-295-S1.gz › PSE/stopword.dat]

WOMEN
MEDIAN
ALTERED
SUPPORT
INJECTION
RECONSTRUCTION
FOLD
EXISTING
TRANSMISSION
RELATED
RECURRENCE
MS
CT
FLOW
RESEARCH
ION
DENSITY
HIV
VENOUS
CURRENTLY
SODIUM
DETECT
NATURAL
REPORT
HOURS
STANDARD
CLASSIFICATION
WILD
INTERPRETATION
STATES
DIAMETER
REPRODUCTIVE
QUANTITATIVE
AGED
NEAR
TEMPERATURE
TIME
ML
SURFACE
INTRA
STRAIN
X
ALONG
OUTCOME
SEEM
SCALE
FLUID
GLUCOSE
MATURE
HIS
LABORATORY
REGRESSION
MORPHOLOGY
PART
PAPER
LIVING
DONOR
SEVEN
WOMAN
STIMULI
REGIONAL
HOW
COMPOUND
SOLID
MILD
LATE
RESISTANCE
PLANTS
THERAPIES
INTRAVENOUS
GENETIC
EXPOSED
LOSS
PROBLEMS
DISCUSSION
GENERAL
BIOCHEMICAL
REACTIONS
PLUS
GAIN
I
POSITION
FEATURES
INFECTED
MECHANISMS
TRANSDUCTION
ADVANCED
AMINO
BEST
ACCOUNT
WESTERN
METHOD
ACT
ADULT
FATTY
MATERIAL
TRANSIENT
REMOVED
UNDERWENT
CONDITION
LIKE
CONSIDER
TIMES
CLINIC
OVER
GOOD
CORRECT
ELEVATED
YEARS
SEQUENCES
SYNDROME
MIN
RECOMMENDED
CHALLENGE
SEARCH
FRACTURES
THRESHOLD
CHAIN
VOLUME
SITES
LARGE
NINE
ACUTE
PROTOCOL
PROCESSES
CHANGE
INCLUDES
MORTALITY
TEN
CO
GAS
IMAGE
TRANSCRIPTIONAL
RECEIVING
FRAGMENT
PROTECTION
HOST
ACQUIRED
STUDIES
PREOPERATIVE
VISUAL
CASE
COURSE
FLUORESCENCE
LOST
YEAR
FORMATION
MECHANICAL
H
CONTEXT
STATISTICAL
DEPARTMENT
COMBINED
JANUARY
CONSUMPTION
CULTURES
OPTIMAL
TEST
WILL
POTENT
CONTAINED
OBJECTIVES
STRATEGY
TRUE
DAY
INTEREST
IDENTIFICATION
INTRINSIC
VIRUS
G
POSITIVE
CONCOMITANT
AMERICAN
ACTING
NATURE
LIGAND
JOINT
DISTAL
ELEMENT
MIXED
COMPLEXES
ORGANIC
VARIED
SECOND
MEMORY
PRESENTATION
TRADITIONAL
PCR
SHOWN
COMPLEX
QUALITY
DETERMINING
IDENTICAL
FACT
ADVERSE
AGE
TREAT
ACTIONS
UNIVERSITY
GENES
OFF
EFFICACY
PERIPHERAL
DISTANCE
FUNCTIONAL
EFFICIENT
GREAT
MEDIA
MICROG
EVENTS
CONCEPT
PLACEBO
RELATIONSHIP
ASSAY
PATHWAYS
IV
FORM
ONSET
DEPENDENCE
VENTRICULAR
ENZYMES
B
MADE
INCIDENCE
CONTROLLED
K
POINT
HEALTHY
SIDE
DIAGNOSIS
CONGENITAL
ISOLATED
MODERATE
SERVICES
EXCHANGE
MM
TEMPORAL
CALCIUM
SERUM
CONTINUED
MEASURING
MASS
PRIMARY
ULTRASOUND
CRUCIAL
IMPROVEMENT
RADIATION
FOCUS
EARLIER
DURATION
TERMINAL
CM
PATHOLOGICAL
VIRAL
ACCURACY
OFTEN
TYPE
EXPERIMENT
PER
INTERACTION
PRIOR
LIFE
COMMON
POTENTIALLY
POLYMORPHISM
TRAUMA
US
PARTICIPANTS
SUPPRESSION
UNITS
FIXED
EFFECTIVE
ABOVE
INTERACTIONS
PHYSICIANS
LOCALIZATION
RATIOS
RIGHT
COMPONENTS
CRITERIA
INCREASES
RARE
CULTURED
ADMINISTERED
EXTENT
LEVEL
TYPICAL
INDIRECT
E
PROXIMAL
TRACT
BENIGN
DEEP
STAGES
TRANSFER
DAILY
REPLACEMENT
PH
END
EQUAL
PROCESSING
AREA
PROVED
LAST
OPERATIVE
RECORDS
INVESTIGATIONS
BACTERIAL
PATTERNS
SURVIVAL
CARBON
MUTATIONS
LIPID
DOSE
WEIGHT
PROPERTIES
TESTS
FREE
SHIFT
IF
ENCODING
MONITORING
N
BIRTH
GIVE
COMBINATION
BASAL
EXCESS
ABLE
SOLUTION
BASE
POLYMERASE
ASSESSMENT
BIOLOGICAL
WHAT
MODIFICATION
LITERATURE
PROGRAM
CELLS
ENERGY
MODE
POPULATIONS
INTERMEDIATE
TARGET
UNIT
DERIVED
EXCELLENT
SURGERY
VS
MINOR
ALTERNATIVE
MIDDLE
OPEN
DAMAGE
EXTERNAL
CONFIRMED
ESTABLISHED
RATES
COMPOUNDS
RANGE
BODY
CONVENTIONAL
ROUTINE
COMPLICATIONS
INTRODUCED
INJURY
BROAD
ALREADY
CARE
COMPUTER
DIVERSE
THEORY
ASPECTS
PRESSURE
RECOGNIZED
ARTICLE
DEPENDS
RNA
INITIATION
WHITE
CERVICAL
RAY
CONTENT
RESIDUAL
DRUG
BALANCE
REPRESENT
FAST
ACCURATE
APPROXIMATELY
C
INVOLVES
STRAINS
RED
IMPLICATIONS
INTENSIVE
FULL
VIEW
TARGETED
RESPONSES
LEFT
WORKING
MAINTENANCE
MRNA
FOLLOWING
CYCLE
PEOPLE
COGNITIVE
MAKING
INVOLVING
MONTH
DETECTABLE
UNITED
SUPERIOR
FORTY
SKELETAL
CHROMATOGRAPHY
PUBLIC
VERSUS
INVOLVEMENT
SYSTEMIC
SELECTIVE
MEDICINE
EVIDENCE
USUALLY
PRACTICE
EXERCISE
EYE
MARKERS
YOUNG
PHENOMENON
RE
PREVENT
EMERGENCY
RATIO
STRUCTURES
FEMALES
MOLECULES
TRIALS
CAPACITY
AIMS
WHOLE
INTACT
DETERMINATION
VITRO
BLOCK
PROGRESSIVE
NUCLEOTIDE
PATIENT
SELF
MORPHOLOGICAL
MODIFIED
EXPANSION
DOMINANT
CHILDREN
MAXIMUM
DOSES
COMPOSITION
EXACT
ITSELF
RESPONSIBLE
DIRECTLY
SECRETION
MEASURES
DIMENSIONAL
RESECTION
MOVEMENT
ORAL
SUCCESS
LEAD
CORRECTION
CONCERNING
CULTURE
ENVIRONMENTAL
AGENT
MODULATION
STAGE
FINAL
SUBJECT
OUT
CAUSING
CLEAR
EXTREMELY
FIELD
MULTIPLE
T
LED
ADULTS
OXIDE
INTERVALS
SURGICAL
IMPROVEMENTS
DESCRIBE
LATERAL
BENEFIT
MAGNETIC
SCORES
CENTRAL
GAMMA
MATERIALS
NEEDS
SEVERITY
ALPHA
PERCENT
STRUCTURE
RELATIONSHIPS
REGION
DNA
LAYER
TECHNIQUES
DEMONSTRATES
TRANSPORT
PROGRESS
SUCCESSFULLY
AMOUNT
CASES
SOLUBLE
APPROACH
DEPENDENT
STRENGTH
LENGTH
STABLE
MUST
MATRIX
POSSIBILITY
PARTIALLY
RISK
DEGREE
FORMS
SUSCEPTIBILITY
UNDERLYING
MEDICAL
CENTER
LIQUID
CONTROLS
VARIATION
SOME
DETECTION
TRIAL
RELEASE
ORIGIN
DONE
PURIFIED
USE
MAXIMAL
DOMAINS
CORTEX
REACTIVE
DISCUSSED
SPATIAL
WORLD
POINTS
COSTS
MALES
SAMPLES
RATS
SIGNS
APPEARED
ANIMALS
CHILD
GENERATION
SIX
POPULATION
LEARNING
TOTAL
KG
NON
SERIES
ESSENTIAL
REFERRED
NEGATIVE
CONTACT
D
ANIMAL
RESOLUTION
RESIDUES
ACROSS
SD
INCREASINGLY
TOMOGRAPHY
RELATIVELY
SMALL
NM
SUBSTRATE
MORBIDITY
PUBLISHED
CONDITIONS
MEN
SIZE
SIMPLE
FRACTION
INTESTINAL
GEL
REPLICATION
SPACE
CONTRAST
ABSORPTION
REVIEWED
DAYS
OWN
AGREEMENT
PARALLEL
INTERVAL
PROLONGED
LIVER
PATHWAY
PHOSPHATE
VIVO
SENSITIVITY
VIA
DRUGS
MODEL
WHOSE
THIRD
COUPLED
SEEN
MAINTAIN
RICH
ARTERY
ELDERLY
PHYSIOLOGICAL
LIMIT
ASSAYS
STEP
INVESTIGATION
GENOME
DECISION
IMPAIRMENT
LIGHT
DIED
EXPERIENCE
TRAINING
ET
GLOBAL
WHO
DIAGNOSTIC
SYMPTOMS
PHASE
UNDERGO
CONCENTRATION
MEASUREMENT
GROUPS
BILATERAL
INITIAL
SPECIES
TASK
TESTING
MAN
HELP
SEGMENT
INTERNAL
PATTERN
PREDICTIVE
AUTHORS
ECONOMIC
UPPER
SCANNING
IMAGING
AIM
RAT
UP
FOUR
DYNAMIC
RECOVERY
STRUCTURAL
SCORE
POOR
CHEMICAL
OCCURRED
EFFECTIVENESS
EDUCATION
SEQUENCE
LASER
MALE
TECHNIQUE
EFFORTS
MOLECULAR
OPERATION
RESTRICTED
GRADE
BETA
MEMBERS
RECOGNITION
AREAS
P
PROGNOSIS
OTHERS
CI
PROTEIN
NATIVE
STAINING
YIELD
LINKED
COMPLETE
IDENTIFIED
INDIVIDUAL
MINUTES
DATA
BETTER
REMOVAL
ACID
EXTENDED
RAPID
NOVEL
RESONANCE
MOTION
PREPARATION
OFFER
RECURRENT
MODELS
PLANT
NEED
APPROACHES
HISTORY
SPECIMENS
O
ENZYME
PARTIAL
SURVEY
SLOW
CA
BASELINE
ROLES
OLD
MICROSCOPY
WALL
CORE
PERIODS
ANALYSED
FOOD
MICROM
PROCEDURE
PRODUCT
HUMAN
ADMINISTRATION
METABOLISM
PEAK
SOCIAL
DISCUSS
FAT
FETAL
STRATEGIES
ENDOTHELIAL
RADICAL
ACCESS
POST
BENEFICIAL
IMPROVE
DISEASE
CURRENT
TERM
SUBSEQUENT
NEXT
ACIDS
S
COMPLETELY
ELECTRON
ISSUES
DIRECTED
OXYGEN
MONTHS
AGAINST
GENE
GOAL
PROCESS
MANAGEMENT
STATE
PROFILE
III
INFORMATION
QUESTIONNAIRE
PRE
RT
SKIN
FORCE
BIOPSY
VALUES
REPORTS
PROFILES
REQUIRING
HOSPITAL
PRESENTING
DYNAMICS
HENCE
SITE
LONGER
SHORT
DOWN
RISE
LINEAR
DEPRESSION
DIETARY
EXAMPLE
DESCRIBES
COMPLICATION
SAFETY
PROBABILITY
SERIOUS
REGIONS
COMPONENT
FUSION
PERFORMANCE
SYSTEMS
VARIABLES
BACK
SOURCE
SAMPLE
OUTCOMES
FOCUSED
ATTENTION
ENHANCED
STRESS
FALSE
ESTIMATE
PERSISTENT
TAKING
PHYSICAL
LOCAL
CELL
SUBJECTS
MICE
PROPOSED
AIR
INTENSITY
DOMAIN
M
PREVALENCE
DELAYED
NETWORK
BACTERIA
CRITICAL
DELIVERY
R
VARIATIONS
CROSS
CURVE
CLOSELY
LINE
INTERNATIONAL
SIMULTANEOUS
ITS
MAGNITUDE
SUSPECTED
METAL
DEGREES
REFERENCE
ANTI
EVALUATION
DEPENDING
CONCLUDE
INDEX
WATER
NUMBERS
COMPUTED
AGENTS
MEASUREMENTS
CHOICE
SITU
NITRIC
MAJOR
V
OLDER
SECONDARY
FRACTURE
RANGED
MOUSE
FAMILY
SUCCESSFUL
HAND
PROCEDURES
WORK
CHARACTERISTICS
PEPTIDE
PARAMETERS
EFFICIENCY
EXPOSURE
RECOMBINANT
WEEKS
PROTEINS
NUCLEUS
FREQUENCY
SUBSEQUENTLY
RISKS
COST
GENOMIC
EXPERIENCED
PATHOLOGY
BEHAVIOR
INTAKE
ADVANCES
L
AVERAGE
EXPERIMENTAL
ESTIMATES
RATE
DIAGNOSED
FEMALE
BOUND
ALLOWED
PREPARED
ORIGINAL
DISPLAY
RESPONSE
SOFT
TRANSITION
CONCENTRATIONS
DISTRIBUTION
REVEAL
REPEATED
INTRODUCTION
MEDIUM
REVERSE
SYSTEM
LINES
RANDOMIZED
CONTAIN
HEALTH
INTERVENTIONS
MECHANISM
NUMBER
NATIONAL
GROUP
DIET
SPECTRUM
INDIVIDUALS
REAL
SAFE
REACTION
FUNCTION
PREDICTED
MG
LOCALIZED
SEX
DIFFERENT
POWER
RECORDED
SUBUNIT
COLI
TECHNOLOGY
ALTERATIONS
VALUE
PROVIDES
SCREENING
APPLICATION
EFFECT
HUMANS
PRODUCTS
POSTOPERATIVE
DELAY
VARIABILITY
OCCURRENCE
INJECTED
COHORT
FAMILIES
BEING
SELECTION
II
F
NEW
CLASS
RANDOM
SO
WEEK
THEORETICAL
MEASURE
PROBLEM
DOUBLE
PERFORM
COMMUNITY
KNOWLEDGE
EQUIVALENT
MACROMOLECULES
AT
LOWER
DISCIPLINE
LOGISTIC
MULTISYSTEMIC
EPIDEMIOLOGY
INTERPRETABLE
ANTIEPILEPTIC
DINUCLEOTIDES
RECREATION
COOL
GLOVES
CAUSALLY
PERFUSIONS
INCREASED
ADRENALS
GLUT
ALFALFA
ACCESSING
MORPHO
PRESUMPTION
ABOLISHING
OVERT
EXPIRATION
CONCLUSIVELY
SOMATICALLY
STEEP
TRANSPLANTING
USER
CONCEPTUALIZED
REDUCIBLE
SELENOCYSTEINE
TECHNOLOGIC
BIOCHEMICALLY
CHARACTERIZATION
EXPAND
CHIEF
PRESERVED
REPLACING
APPEARANCE
IMPOSES
INFORMANTS
DISADVANTAGES
GMBH
CONVERTS
NECESSITATES
XRD
GENERALIZABILITY
COLOSTOMY
CEMENTS
POISED
PDB
INTRADERMAL
LASTS
SUB
OPTIMISING
BELOW
NUMEROUS
SIMPLIFYING
BREAKFAST
FRIEND
COLOCALIZED
PRONUCLEI
MENORRHAGIA
CLARIFYING
MAYAK
INHALABLE
CLOSING
EXTENSIVELY
TEACH
PARAINFLUENZA
PURSUING
COVERT
CYANOBACTERIUM
AMPLIFY
CORRESPONDING
GROW
GLYCAN
DISUBSTITUTED
CAUCASIANS
SPACEFLIGHT
AGITATION
EXPENDED
AVENUE
NONPOLAR
RESTRICTING
INCONSISTENCIES
COUNTERACT
TOGETHER
LEUKOPENIA
TROUGH
WROTE
MALAYSIA
HEIGHTENED
ROTATE
QUIESCENCE
INTERRATER
TAPERED
BEDSIDE
EXISTENCE
HOMODIMERIC
CLEARLY
IMPLICATION
DOUBLED
DEPOSITIONS
CARDIOLOGISTS
RIP
BUTYRIC
SYNCHRONISED
LOOKED
VIDEOCONFERENCING
ELECTRONEUTRAL
APPOINTMENTS
PLATEAUED
SUPERSONIC
STATEMENT
CONVERGED
AMENDMENTS
SYMPTOMATICALLY
AFFYMETRIX
DERIVING
CONVERSELY
TRIAZINE
THROMBOGENIC
FLUCTUATES
STRANDS
RADIOCHEMICAL
SALMONID
MOVED
COMPARABILITY
NEOPLASIAS
SACCULAR
PERMITTED
INFREQUENTLY
INTRACELLULARLY
DIGOXIGENIN
SPECULATIONS
RECALLS
SUPPRESSES
DESIRING
POSTTRANSLATIONAL
SECURED
ANONYMOUS
BRAGG
ORCHIECTOMY
SEQUELA
POLITICS
NONPHYSIOLOGICAL
CIRCULATED
JUDGEMENTS
SEMI
FACILE
INVESTIGATORS
KR
HIPPOCAMPI
MEETING
POSTED
VASOCONSTRICTORS
PRIMARILY
RESECTIVE
LEGIONNAIRES
CUL
NEUROSECRETORY
AUTOINHIBITORY
CYANO
SENSIBLE
GUANIDINE
ECOLOGICALLY
REQUISITE
PHOSPHATIDYLSERINE
WORKPLACES
NECROPSIED
SUSTAINABLE
COMPENSATORY
SPEEDED
CONTRADICTION
PREPUTIAL
CYSTOID
BOMB
ERYTHROPOLIS
ENDOCRINOLOGICAL
DETERIORATING
FUSOBACTERIUM
TURN
CORDS
THERAPIST
UPSTREAM
OVERSTIMULATION
REJUVENATION
MATINGS
SENIOR
PIECE
EXCEPT
PARAVENTRICULAR
BIOSENSOR
CECAL
KINETOCHORES
ADDITIONALLY
WORKSHOPS
WELLBEING
INTERESTINGLY
OSWESTRY
BIGGER
HUMANIZED
FIRMS
NOTICEABLE
RADIOLABELED
ZVAD
PHARMACOLOGICALLY
RECONSTRUCT
REVISE
VASODILATING
PROPRIETARY
SINUSOIDS
OUTLINING
MOUNTED
ANTIHISTAMINES
OVERALL
POLYSOMNOGRAPHY
HUNDREDS
SUMMING
SHRUB
MATES
COORDINATING
INTERTWINED
SIEMENS
PACEMAKERS
PUS
STRIATED
TYPES
STRIVE
PALPITATIONS
BENZYLOXYCARBONYL
DIENES
DIGITIZING
DETERRENT
INSTANTANEOUS
WASHINGTON
INTRADERMALLY
BUDGETS
RANGING
FRUSTRATED
ROUTES
GIEMSA
BURDENS
LASTING
TITRATIONS
UNAMBIGUOUS
OSTEOLYTIC
LYSATES
CALIF
LOOKS
IONOTROPIC
RETEST
REGIMES
EXTINGUISHED
VISUALISED
TAPS
NEOCORTEX
ADDITIONS
RUSSIA
LIPOPOLYSACCHARIDES
RELAXANT
EDINBURGH
SURPRISINGLY
PERFECTLY
TANKS
REMODELED
HIGHLY
MARE
ENDOPROSTHESIS
POLYELECTROLYTE
APPROACHED
HYPOPIGMENTATION
ENCOMPASS
CENTROMERIC
WILLIAM
SPECIFICALLY
MALIGNANCIES
PLANING
BOLUSES
MINIMISING
DEBATABLE
SOMEWHERE
OPPOSED
THOROUGHLY
AUSTRIAN
ACCORDANCE
RELOCATION
DIFFUSELY
CRYSTALLIZE
SIZES
DICHOTOMY
THRUST
VERIFY
DEOXYURIDINE
CENTROSOME
THEN
MEANTIME
RIGHTING
SOMEHOW
SIGNIFICANCE
MUELLER
CATHEPSIN
FORESEEABLE
HYPOTHYROID
IRREGULARITIES
PENETRANT
DISAPPOINTING
WRONG
BYPASSED
BEHAVE
DISEQUILIBRIUM
LEAKING
FALLEN
TYPIFIED
RARELY
SECONDLY
WEAKLY
MULTIVITAMINS
UNDOUBTEDLY
ESPECIALLY
MEIER
PHORBOL
STRUCTURALLY
HISTORIC
TETRAKIS
DEFENCES
IMMATURITY
OPHTHALMOLOGIST
SCHWANNOMAS
CUBES
MICROSOME
PLACED
NATIONS
EXAMINES
DIFFICULT
THREATENED
BECLOMETHASONE
RESISTIN
MEMBERSHIP
REDUCES
COMPLETED
IMPORTANT
FREUND
INTRACHROMOSOMAL
ISOTHIOCYANATE
ENDONUCLEASES
REPRESENTATIONAL
SYNERGIZES
INTERFERES
REASONABLE
MELBOURNE
KNOWN
EAST
JULY
INCLUDE
EMPIRICAL
UNTRANSFECTED
CCAAT
THE
FILED
INWARD
SIMILARITIES
SHALLOWER
BOUTS
ROWS
THERE
MORBID
DIBUTYRYL
IMPAIR
CATECHOLAMINE
STIMULATES
HUMORAL
CONSPECIFIC
EVALUATIONS
AUTHORITIES
MINIMIZED
COSMID
DISCHARGING
CLOSED
INSTANCE
BIBLIOGRAPHIES
ADULTHOOD
ABROGATED
HARBOURED
RECYCLE
PFU
CONCERNED
IMPAIRS
AMPLIFYING
MEAN
MANIPULATIVE
BUTTON
RADIOCHEMOTHERAPY
CHIMPANZEE
ORGANOMETALLIC
PYRROLIDINE
REPLICATIVE
CAUSED
REMISSIONS
ETIOLOGICALLY
NOTABLE
COMPATIBLE
ELDER
DARKER
METABOLIZES
POORER
DEVOID
SANITATION
HYPERFRACTIONATED
PAIRINGS
TOTALING
DISTURBING
SATURATED
LATERALLY
COUNSELLED
MODIFIES
DISCONTINUITIES
COLLAPSED
CYTOPATHOLOGY
RELIABLY
PULL
ISSUE
REMEDIABLE
SENT
CUTOFFS
DISPLACES
FINANCIALLY
ANTINUCLEAR
THOUGHT
PHAKIC
PREDICTABLE
PERIODONTALLY
PERIPHERY
THOSE
COMPARE
NARROWER
PARTICULAR
DISPERSIVE
ADHERED
DESOLVATION
DESENSITIZE
IMMORTAL
WORKLOADS
RELY
SPECIFIC
CONDUCTANCES
LOGICALLY
PELAGIC
BACTERIORHODOPSIN
HALIDE
EXHIBITING
FLORIDA
ECOSYSTEM
UNCOORDINATED
SATIVUM
EXPLOSION
ARTERIALLY
ANTIPARKINSONIAN
SLIGHTLY
PHOSPHORYLATIONS
DENDRITES
WELL
ABORTED
SPARSE
EXACERBATING
LITTERMATES
WEATHER
ANTIATHEROGENIC
BREACHES
SERVINGS
NINETEEN
MANOMETRIC
SPECIFICITIES
ACTUALLY
CONSIDERED
THOUSANDS
SUPERANTIGEN
INVITED
CAUTIOUSLY
DIMINISHING
RESOLVES
INTERCONNECTED
DISPARITIES
UCLA
INTROGRESSION
CSCL
PREDOMINATES
HERALDED
REDUCTANT
TAPED
AROSE
GETS
FACTUAL
EXTENDS
DISCUSSING
PREINCUBATION
SECONDARILY
AFFAIRS
PROPAGATES
NONPALPABLE
INHABITED
ENTOMOLOGICAL
REINNERVATION
HAY
HYPOTHESIZED
COINCIDENTALLY
FMK
RETICULATA
UNPROCESSED
OVERFLOW
UNRAVELLING
ANTIARRHYTHMIC
MEDIATES
CURES
RECRUITING
CLOCKWISE
EXPECTS
BLASTS
DESCRIPTIVE
MARKEDLY
UNSATURATION
MANIFESTING
SERIOUSLY
CONVEYED
ENDOTOXEMIA
MICROTITER
TOXICITIES
WEIGHTING
APPLY
VERSA
LARGER
HISTOMORPHOLOGICAL
STATIONS
STEREOLOGICAL
AIMED
RANKIN
ANAESTHETIZED
UNIQUE
TRIGGERS
ANYTHING
GELATINASES
HEMOPOIESIS
TOTALS
TENS
NONTRAUMATIC
HETEROLOGOUSLY
CROSSTALK
TEXTURED
DISCRIMINATES
COMBINES
METHYLATING
SLITLAMP
SNAKES
ADDRESSES
NESTING
SPLEENS
WILLI
ANNEALED
BIOLOGICALLY
EARLIEST
ORGANIZED
DOMINATE
INVERSELY
MONOSUBSTITUTED
RECENT
RISES
FUNCTIONALITY
DILUTED
OBSTETRICIAN
NUCLEATED
INTEND
UNDERGOING
ASSUMES
UNCLEAR
LEPTOMENINGEAL
INDURATIONS
REDEFINE
HYPERGRAVITY
HEMODYNAMICS
BRING
DETRIMENTAL
SOURCES
CROSSOVERS
MISTRUST
ACCEPTABILITY
LEUKAEMIC
TWINNING
ENCOUNTERING
OXIDANT
PASSES
NETHERLANDS
RANKED
PASTORIS
DIVERSIFIED
STRICTLY
CLUSTERED
SESQUITERPENE
MOUNTING
MORTALITIES
SAT
DELTAT
TEMPORARILY
REVERTANTS
KINDREDS
SUSPENDING
CITED
SUPPLEMENTAL
ISOLATING
REACTANT
OBSERVING
PROXIMATE
IMITATING
ETHANE
DOCOSAHEXAENOIC
MONOUNSATURATED
MULTIMERIC
CONNECTIONS
WINGED
THEREFORE
COUNTERBALANCED
WANTED
MUSCULATURE
NOW
ABERRANTLY
UNDERGOES
ABUNDANCES
HYPERPOLARIZED
SITUATION
WILMS
SERVER
INDUCIBILITY
RICAN
DEOXYPYRIDINOLINE
PREDICT
UNTIL
FOODSTUFFS
PROVIDED
DARWIN
ENSUE
ENZYMATICALLY
ELUCIDATION
PROTEOLIPID
PROSPECTIVELY
GIBBS
DIAGRAMS
LESSENING
CAUGHT
DISORGANIZED
FRAGILIS
TOPOLOGIES
UNCONJUGATED
EMBRACE
ROW
TEMPTING
INTRAVITAL
UNDERTAKE
SUBJECTING
THICKENING
OVCAR
GILBERT
OBTAIN
SHOWING
THAN
FRACTURED
UNDERCORRECTION
DISPLACE
UNSUSPECTED
INAPPROPRIATE
MEDIASTINUM
CONSTITUTIVELY
CARPUS
UNIVERSE
PATHOMECHANISMS
INFLUENCED
STOCKHOLM
PLATEAU
SUBSTANTIAL
ALIGNMENTS
UNCOUPLER
HEN
MANTEL
OSSEOINTEGRATION
DIALYTIC
ARCHIVES
ACROLEIN
FORMULAE
DERMATOPHAGOIDES
ARCHIVE
EXHALED
UNMASKED
ABSENTEEISM
TREATS
VISITORS
CONTRIBUTING
RECOVER
THEATER
AFTERWARD
SEPHAROSE
NUMERICALLY
REVIEWER
ASSIMILATED
YIELDS
PHYSICALLY
LATENCIES
SLOWER
NTP
SAUDI
MASTERING
SONICATED
MARKETED
CONSERVED
CONVERGING
AMINOTRANSFERASE
SPECTROPHOTOMETRICALLY
DISTALLY
DOUGLAS
ROSETTE
DEHISCENCE
CAMPAIGN
MIMICS
STABLY
REGARD
DETACHMENTS
FOLDED
VISUALIZED
TRUNCATED
SUCCEEDING
FIN
ENERGETICALLY
RECOVERED
NOR
HIATAL
ACKNOWLEDGED
REFUSED
SKINNED
FAVOURING
CLASSES
THICKNESSES
COBAS
HIGHEST
SACRIFICED
LESSER
WITHDRAWING
REY
SENSORIAL
NEUTRALIZED
BROADER
WORRIED
REDNESS
ANOVA
SETTING
HAZARD
RETROGRADELY
NELFINAVIR
SUBTRACTING
PAID
SENSIBILITY
HYDROXYPHENYL
STEARATE
DICTATES
FALSELY
SPUR
INDISTINGUISHABLE
DOWNREGULATED
TENFOLD
NONVIABLE
OUR
BIOSENSORS
COOPERATIVELY
GENERALIST
LEND
HYPOGONADISM
CLADE
RIBONUCLEIC
SPARKED
COMPARISONS
MANIFESTS
SATURATING
COUNTERACTS
BIPHENYLS
INTRACHAIN
CREDIBLE
LIGHTING
THERMOGENESIS
ORIGINATES
FAVOURABLY
INCOMPLETELY
SUSPECT
ISOTYPES
DURING
COOMASSIE
DECISIVELY
DESENSITIZED
ATHEROTHROMBOTIC
HEPATOSPLENOMEGALY
EXUDATION
STYLES
LEUCYL
STIMULATIONS
IMMUNOFLUORESCENT
NEUROTROPHINS
STACKED
SPECTROSCOPICALLY
THOMAS
OBSERVABLE
WEAKEST
TEMPOROPARIETAL
SKULLS
VERY
GLYCOSYL
MIMICKED
SYRIAN
STRIPES
CONCEIVE
DIFFICULTY
POTENTIATED
GENDERS
SITUATIONS
CAUSES
ETHAMBUTOL
BURSTS
EFFECTING
GLUCURONIC
MYTILUS
PHYSICOCHEMICAL
DEMANDS
DOSAGES
ARCHIVING
REGULATOR
HAVE
INTERNALIZED
NUCLEOPROTEIN
PREMISES
EXCHANGING
REASSURANCE
ALPINE
SEDIMENTARY
INDICATOR
CORRECTLY
ULTIMATE
OPPOSING
TENDER
CAPRINE
JUSTIFY
DOUBLES
RUMP
NOT
SPANNED
LOOSELY
CONSANGUINEOUS
ANTEGRADE
BORATE
IMPLIED
HYDROXYTRYPTAMINE
COLONISATION
GILLS
RESISTED
MISTAKENLY
ATHYMIC
UTILISED
NORWAY
HUNDRED
PUB
DETOXIFYING
STATUS
IMPAIRMENTS
FILL
COMMENSURATE
WISE
ONWARDS
INSTITUTE
FURA
GENECHIP
EDMAN
TREATED
UNPRECEDENTED
TRADING
ONCOGENESIS
DELLA
ATRIA
DATES
QUESTIONS
DANGEROUS
MANNERS
TRANSTHYRETIN
MARCH
ORDINARILY
ELEVATING
ESSENCE
GENERATED
BEGUN
PHAGOCYTOSE
WORKUP
MATHEMATICS
BIP
ANOVULATORY
TACHYARRHYTHMIAS
COSMETICS
DUSTS
INTENSIVELY
BRINGS
LEUKOCYTOSIS
TRANSMIT
MEANWHILE
PHILADELPHIA
THROMBOCYTE
REGULARITIES
AFFORDABLE
INSPIRED
NONVIRAL
SUBSET
QUESTIONABLE
THREATENS
CANADIANS
INACTIVATES
RAMIFICATIONS
UNDERREPRESENTED
KINEMATICS
DEMARCATION
RETRACTED
UNEVENLY
THIOLS
PLECKSTRIN
ADMINISTRATIONS
HETEROZYGOTES
DILUTE
TIGHT
STANDARDIZE
STRIKE
PHOTOGRAPHIC
CONTINUITY
MICROELECTRODE
RELAX
DARBY
JOINING
TELOPEPTIDE
INTERACTED
EXCLUDES
WILLINGNESS
PEAKED
COILING
BLAND
SUPPLIES
GLUTAMIC
IMPART
HERPESVIRUSES
PROPAGATE
SCAFFOLDING
RENEWAL
MEDROXYPROGESTERONE
TMAX
CORRELATING
TENDED
TRIPLED
CHIEFLY
MAGNETIZATION
QUAIL
HEMOGLOBINURIA
UNANTICIPATED
AMENABLE
BEHAVIORALLY
ENJOYED
SEPTEMBER
LIZARDS
SPORADICALLY
HYPERAEMIA
STATISTIC
DERIVES
CANCELLED
ELICIT
LADEN
REESTABLISHMENT
OXIMETRY
CORP
PTERONYSSINUS
ACHIEVES
INITIALLY
COVARIATE
ADHESINS
CEASES
SIRS
CREATED
ANTICIPATED
DEPEND
CAUSE
MULTIPHOTON
DIFFERENTLY
GASTROENTEROLOGY
SUMMARISE
CONDYLES
PEDIATRICIAN
CERTAINLY
DEMOGRAPHICS
BIOACTIVITY
FRONTS
IMPAIRED
SEND
DISAPPEARS
DIPOLES
EXTRAPOLATING
LATTER
BITES
ACTA
QUINAZOLINE
SAFEST
CATHODAL
SUBGROUPS
AWAY
WHENEVER
CALCULATE
HYDROPHILIC
FLUDROCORTISONE
BATH
EUGLYCEMIC
STOICHIOMETRY
RESYNTHESIS
PERMEABILIZED
DEHYDROGENASES
CONVERT
BIFURCATED
TACTICAL
APPROPRIATELY
SULFOXIMINE
UTILISING
SURROUNDED
WALKED
SUBVERT
INDIVIDUALLY
BLUEPRINT
GLYCERALDEHYDE
RESAMPLING
CONTRADICTORY
ASCERTAINING
AMINOPYRIDINE
THOUGH
WE
CLOPIDOGREL
QUANTIFIED
EDULIS
REALISED
HANDICAPS
SPINOUS
INSIGNIFICANT
PRACTICING
INVAGINATIONS
NEUTRALIZE
DISORGANIZATION
SUPRA
ASSEMBLING
TOLERATING
NUCLEOBASE
DIETHYL
CALLED
RADIOLUCENT
RAISING
INACCURATE
CIRCULATES
WECHSLER
FECES
LATERALIZED
LAMB
EMPHASISED
TRIBUTARIES
CONCLUDES
ARRANGING
TRANSAMINASES
NEGLECTED
MORE
CONJUGATING
CLOMIPRAMINE
REVERSED
FUNCTIONALLY
USABLE
DETERIORATED
CORPORATE
FRIENDLY
QUARTER
SYSTEMATICALLY
INTERCONVERSION
SENSITISATION
NONINVASIVELY
KEEPS
COMPLICATE
SHORTLY
PREFERABLY
PUBIC
CUSTOMERS
INFRAORBITAL
PREEXISTING
CONFORMATIONALLY
ACCUMULATES
DONATING
PROMOTE
REFRACTORINESS
CHEMISTS
PARENCHYMA
PHARMACEUTICALS
LOXP
INTRAPULMONARY
DEFORM
PROLONG
SILENCED
CHIMERAS
INCURS
RETAIL
DISTINGUISHING
RESINS
POLYLACTIC
DELINEATION
MICROBIOTA
SEQUESTERING
EDWARDS
PHOSPHOPROTEIN
ADVANTAGES
LINEARIZED
REJECT
COMPLEXATION
DICTATED
OCCUPATIONALLY
REDUCTIVE
EUROPE
ENTRANT
MULTICENTER
CRANIOSYNOSTOSIS
MAMMOGRAM
CHLAMYDOMONAS
LYMPHOBLASTS
NUMERATOR
DASH
EXERTS
MANNER
MOVES
VARIOUS
REAPPEARANCE
ACCESSIBLE
THYROIDECTOMIES
LYMPHOBLASTOID
OCCASIONS
CRYPTS
URGENT
GEOMETRICAL
EMPLOYS
MIX
DUPLICATED
COLLABORATING
SPHINGOLIPID
CONSTITUTE
UNITE
SUFFICE
ASSUMING
FLORID
NONPROTEIN
PREDOMINANT
NEBRASKA
BODILY
STRENGTHENED
WISHED
PERPETUATING
EMPIRIC
FACILITATED
FLANKED
CONTRAINDICATED
DISPROPORTIONATELY
NONIONIC
PROSPECT
REVOLUTIONIZE
FAECES
BRONCHODILATOR
LIES
PROPORTION
DECOUPLED
ELEVATION
AGREES
PROCEEDED
EMBRYOLOGY
DENSITOMETRIC
ENGAGED
TRICHOMONAS
VITALITY
AFOREMENTIONED
CYTOSOL
CAREFULLY
LADDER
BIFUNCTIONAL
DISCRETION
TRIMERS
CHARACTERISING
FLEX
CONSUMES
DOUBTFUL
JANUS
WEAKNESSES
CUPS
INCORPORATES
REINFORCES
BENEFICIALLY
HOLTER
DEBRIS
HARDER
DISTINCTION
ISOTONIC
METALLOPROTEASES
ELIGIBLE
LEGACY
ADMISSION
CONFIDENCE
CONFIRMATION
MINIMAL
POXVIRUS
INHERENT
ORGANOCHLORINES
EMPLOYER
LISTS
DIFFER
RHODIUM
THIS
IMMUNOHISTOCHEMICAL
REDUCING
FERROUS
WANG
TRANSFECTANTS
LNCAP
PREFERS
RETROVIRUSES
BEAGLE
VULGARIS
STAIRS
PROPOSE
COMPILATION
VOLUNTEER
PRECEDED
GRANULOCYTIC
VIRGIN
RATIONALIZE
GRANT
INTERVIEWS
DIVERGED
INSTANCES
SPLINE
AGAIN
DECOMPENSATION
INDOCYANINE
OESTROGENS
MONOCHORIONIC
PROGENITORS
TRANSACTIVATING
NITRO
ORALLY
REMARKABLE
DEDUCED
INSTITUTIONAL
DEPENDABLE
CRANIUM
RESIDE
REPAIRED
PAYOFF
NEGOTIATIONS
PARSIMONIOUS
DISSECTED
ANOGENITAL
DIS
OUTSTANDING
EGRESS
DISCERN
MISFOLDING
WITH
BRODMANN
IT
INTERCOSTAL
RELIABLE
LABILE
INCURABLE
ATTACHING
GIVEN
IPTG
PROTOTYPE
INTRARENAL
ACTIVATOR
EXTENSIVE
TIS
PANTOPRAZOLE
FIDE
TYPED
CUSTOM
DIVERSITIES
TRANSCRIBED
VENT
RESORPTIVE
VOLCANO
PACE
NUCLEOCYTOPLASMIC
MAXIMIZES
CONJECTURE
SUCCESSES
ANALYZING
COPE
SCIENTIST
FASCINATING
MALAWI
PLASMATIC
ACCOUNTABILITY
COLORATION
CERIVASTATIN
NAF
QUIET
ANGINAL
SEGREGATE
SIMPLER
ACCOUNTING
HINDIII
STRUT
BAYER
MORPHOGENESIS
COMPLEMENTING
REFRACTION
FMOL
ISOENZYMES
BIOPHYSICAL
PRACTITIONER
ENVIRONMENTALLY
MULTINUCLEATED
EMBEDDING
PETROUS
ADVISED
ALLEVIATED
METHANOCOCCUS
THIRDS
REPEATEDLY
TOLERABILITY
CLICK
UNMEASURED
REDUCE
INFLUENCE
EMITTED
SPSS
DIMETHYLAMINO
RESPECTED
DIRECT
SWAM
IMPLEMENTATION
EQUALS
ACCOMPLISH
WITHIN
INITIATIVES
REFERS
FOUNDATION
EPIDEMIOLOGICALLY
EMBEDDED
GENERALLY
LEARNERS
CRITIQUE
PHOSPHOLAMBAN
INVESTED
CONDITIONALLY
ALIGN
EMBODIED
EXPIRED
VOLUMETRIC
PSYCHOLOGY
INTEGRATES
ENCODED
PLAY
TRINITRATE
COMPARTMENTALIZED
SHAKING
IMMUNOREACTIVE
CONSISTENCY
ECONOMICS
ANTHRACYCLINES
STAFFS
ANNUALLY
DYSRHYTHMIAS
CENTRIFUGATION
VALUABLE
DOWNREGULATE
CONSENTED
ESTIMATING
NEWTON
KILOBASES
IMPLY
OVEREXPRESSING
THEORETIC
ULTRASTRUCTURALLY
DYSTROPHIC
IDENTIFIABLE
INDICATES
EUTHANIZED
DEPROTONATED
SEQUESTERED
UNCONVENTIONAL
EXPLOITS
ANAEROBES
EUTHYROID
INSTABILITIES
POSITIVITY
EQUATOR
VASOACTIVE
SKIPPING
ENCODE
EMPHASIZES
TAIPEI
DIVERGENCES
COMBINE
CHROMATIDS
HALF
PATIENTS
GANGRENOUS
CLONALITY
GLYCOGENOLYSIS
INCUBATING
DELETE
TRANSLATING
VIETNAM
GENERALISED
LIKERT
EVACUATED
MACHINED
ANCESTORS
SALMONIDS
SEEK
HEMIPLEGIA
IMBALANCE
SCHEMA
GUARANTEES
DIESEL
MEANT
ARRIVE
SENSITIZER
REMAIN
CONTROVERSIES
MANUFACTURED
HYPERPOLARIZING
PLANED
INSTILLATION
EVALUATES
PARTLY
CLEVELAND
SATISFIES
MAKERS
INDICATING
LEGHORN
PSYCHOLOGISTS
DYSLIPIDEMIA
CATEGORIZED
UNDERESTIMATES
IMMUNOGENICITY
AFFECTS
NOTICEABLY
WORKSHOP
SUCH
DRIVES
GRADUATED
NOTING
SPECTACULAR
CHAMBERS
GLYCOSYLPHOSPHATIDYLINOSITOL
CHELATORS
ATTAINABLE
DISSIMILAR
ASSAULT
CANNULAE
INTERSTITIUM
PICHIA
INCISED
SPANNING
GRANZYME
HOTSPOTS
RESPECTIVELY
DISTORT
ANSWERING
PREDOMINANCE
INSTITUTED
SEEMS
CONSPICUOUS
STRICT
CONCORDANT
KNEW
DISASTROUS
VACUOLATION
MODIFYING
RENDERS
PROTEOME
MERGED
UN
AGGRESSIVENESS
ENTERS
RELUCTANCE
STARTED
BASIN
FORMULATING
ENJOY
PROSPECTS
HYPOTHALAMO
TWENTIETH
CONSTITUTES
IMPLEMENT
NITROTYROSINE
ALBERTA
WIDELY
CONTROVERSIAL
PREREQUISITE
COLONIZED
DIFFUSIVE
VALUATION
TACRINE
TEXTS
RADIOLIGAND
INTRACEREBROVENTRICULAR
TRANSLATES
BARR
HOECHST
INCRIMINATED
PITFALLS
CARBOXYLASE
REATTACHMENT
TOMATOES
UNILAMELLAR
ENROLL
INTERSECTION
HYDROXYETHYL
SLIT
SIGNIFICANTLY
RISING
DEFINING
RAPIDLY
INTRAARTICULAR
UNCHARACTERIZED
JUDGMENT
IDENTIFIES
TRANSFUSED
INSIDIOUS
FLUCTUATE
IMMUNOBLOTTING
SPECIAL
DISLODGEMENT
VULNERABILITY
PHOSPHOTYROSINE
FOX
CAPPING
SERONEGATIVE
NONRANDOM
SEROSAL
PLASMALEMMA
TAKES
MYELOMONOCYTIC
EQUIP
CONTIGUOUS
TETRAETHYLAMMONIUM
CPRS
CASTRATION
IMMUNOPATHOLOGICAL
UNIPOLAR
VICIOUS
PLANET
DESENSITIZING
FUNCTIONED
SCOTTISH
DEXA
PASSIVELY
NOTED
EXCISIONS
UNDETECTED
EPOXIDES
MANY
FILLING
AVOID
VIRGINIA
DEFENSES
AMOUNTS
ALVEOLI
MANOMETRY
INFINITY
REPEATING
NEONATALLY
OPERONS
NONPATHOGENIC
RECEIVE
RIBOSYLATION
ISOCRATIC
DEPICT
POSTSURGICAL
INSTALLED
OCCASIONAL
UNINFORMATIVE
TRICARBOXYLIC
TETRAACETIC
MEDIATOR
MARYLAND
SWABS
EVOLUTIONARILY
FICOLL
ARCHIVED
ACTIVATES
CORTICOBASAL
SEPARABLE
FILLS
HYPERTROPHIED
QUADRANTS
POSTICTAL
AWAIT
SEMIQUANTITATIVE
HAPPENED
PLAYS
EXEMPLIFY
DETOXIFY
YELLOWISH
UROLOGIST
OBSTRUCTING
YOUTHS
EPISTASIS
EXPLANATION
INTENSE
MY
BIOTINYLATION
EXISTENT
TOLUIDINE
UPREGULATED
MIGRANTS
AMANTADINE
COLLECTED
AJCC
UNCHANGED
IMMUNOLOGICALLY
BIOABSORBABLE
GET
DRAWS
TUKEY
AUTOREGULATORY
INTERVIEW
NORMALIZE
RELATIVE
BANDWIDTH
SUSPICION
AGGLOMERATION
PROMINENT
OTOLOGIC
ABSORPTIVE
MONOMORPHIC
CONFORM
DOWNREGULATING
BEGAN
WOODY
TRIGGERED
INHALATIONAL
DENTISTRY
INOPERABLE
EXTRAVILLOUS
TURNS
RESOLUTIONS
DISINTEGRATION
INTERIM
CONSUMED
CALORIES
TWITCHES
PURITY
NOTICED
CLOSTRIDIUM
HYPERPHOSPHORYLATED
CANCELLATION
HYALINIZATION
FLUOROSCOPIC
DESOGESTREL
TOXICANT
IONOMYCIN
MGR
GRAPH
RESPONSIVE
NOTICE
ABOLISHES
IMPOSITION
AUSTRALIA
TRANSFECTANT
PALLIDUM
LADDERING
RESPOND
COMPLAINT
LIABLE
BITEMPORAL
CRAMPS
MONITORS
RETRACTOR
COLORLESS
WEDGED
SNEEZING
RELATIONAL
WILDTYPE
SURPASSED
NONOBESE
FURTHERMORE
COMPILED
SPARES
CONSTRUCTIVE
IMPERFECT
UNLIMITED
POMBE
MEMORIAL
CIRCUMSCRIBED
ELECTROENCEPHALOGRAPHY
ATTRIBUTE
REPORTED
FETOPROTEIN
NONTRANSGENIC
ASSOCIATING
LIABILITY
QUADRIPLEGIA
WITHDRAW
DIARIES
MITIGATION
HYPOTHETICALLY
SULFHYDRYL
LIKEWISE
LOWEST
PETO
IMMERSED
INFREQUENT
THERMONEUTRAL
ORGANS
LAGS
OXIDIZE
FRUITFUL
STIMULANT
ANALOGY
ORGANICS
HINTS
DETAILING
PERSISTING
DEVISED
BIVALVES
FLOWS
NEUROCARDIOGENIC
UNIQUELY
ALLEVIATE
CCR
FOURTEEN
STABILIZER
HATCHED
REFLECTIVITY
ZWITTERIONIC
COUNTERS
REMINISCENT
IMPOSING
IMMUNOAFFINITY
PUGH
BREATHE
NEIGHBORHOOD
REGULATING
LYSOPHOSPHATIDIC
CAPPED
BIOPSIED
NEWCASTLE
START
CONTEND
SCHIZOSACCHAROMYCES
OCTANOL
UNOPERATED
EVENLY
SOMA
NITROPHENYL
DEPICTED
CONFORMS
REVASCULARISATION
REFINEMENT
DICHROISM
AMSTERDAM
ONLAY
ELUCIDATE
INTERNS
IMMUNOCYTOCHEMISTRY
MULTIGENERATIONAL
WARMTH
IRREGULARLY
RESULT
DECREMENTS
ENCOMPASSING
INTERRUPT
LOADED
DIPEPTIDE
VASORELAXATION
ACQUIRE
SURPRISING
MAMMALIAN
DOMINATING
INTERNEURONES
SIXTH
INFORMATIVE
DECADE
RESPECTIVE
NEPHROLOGY
FACILITATOR
REPOSITIONED
OBLITERATED
ISOLEUCINE
STEREOISOMERS
PLEISTOCENE
PARACENTRIC
PREFERRING
BACKSCATTER
COMPETITIVELY
INULIN
MICROENVIRONMENT
INSULINOMA
SIXTEEN
RECESSIVE
TRAVELS
INEFFECTIVENESS
TOWARD
PAVED
SECRETED
ANDROGENIC
JEJUNUM
EXHAUSTIVE
QUARTERS
TRANSLOCATING
ENTEROBACTER
GNOTOBIOTIC
CORRESPONDED
MICROVESSELS
MAR
WELLNESS
BUILT
SERVES
DAUGHTERS
UNDERSTANDABLE
AFFORDED
VIGOROUS
BYPRODUCTS
BURDENED
DECOMPOSES
ALLOREACTIVITY
ENFORCED
QUIESCENT
TOF
GIVING
CARBOHYDRATES
JUMPING
ENERGIES
INFLUENTIAL
FASTEST
QUANTITATIVELY
TRIED
THIRTEEN
PROTOZOAN
RAISED
REGULATE
THIRTY
VASTLY
MODERATED
QUEBEC
HOFFMANN
THEMATIC
ACETYLENE
CHEAPER
CRANIO
DORSOVENTRAL
WEAKENS
DETACHABLE
DESIGNED
QUANTITATE
INCIDENCES
INTIMATE
TIMPS
DELIVER
ORDINATED
ENVELOPES
DISTURBANCES
MYOFILAMENT
HISPANICS
CAREERS
ISOENZYME
INTERFERE
INTERPOLATION
INCUBATION
RADIOLUCENCY
CARBOXYMETHYLCELLULOSE
RESIDENCES
OVERESTIMATES
PRODUCING
DETERMINED
OCCLUSIONS
CARBOXYKINASE
NEMATODES
REPRESENTED
NARROWED
RECRUITS
HANDFUL
INHIBITIONS
INDICATIVE
PSORIATIC
FIFTY
PREDICTING
INFLATED
VERTEBRATES
DISTINCT
DONATIONS
HIGHLIGHT
MESODERMAL
ELECTROENCEPHALOGRAM
MICROPOROUS
ANAESTHETICS
PULSATING
NONUNION
SHELTER
ALLO
ENHANCEMENTS
PAUL
SUBMITTED
ENLARGED
FOLLOW
FACING
GLYCOSPHINGOLIPID
DISCREPANCIES
PATHOGENETIC
DENIED
HOARSENESS
PROFESSOR
MEDIASTINITIS
SUBSTANTIALLY
SUBJECTIVITY
SUFFER
MOLECULARLY
DYSLIPIDEMIC
PHOSPHORYLATE
REASON
NOCICEPTION
WEAKENED
CARBOXYLATION
RATHER
PRODUCERS
ACIDOTIC
PARADIGMS
INTERLOBULAR
CURRICULA
IMMUNOPHENOTYPING
INTRAVENOUSLY
DIAGRAM
DIURESIS
TENSE
OCTOBER
SUBDOMAINS
EXTERIOR
EXPOSING
AND
PRADER
PREPUBERTAL
DIETITIAN
VIBRATING
OVERCOMING
ESTABLISHMENT
CRISES
ADDITIVELY
REPULSIVE
LIMITS
PASSED
VASODILATORS
INTERCROSS
CONVERGES
APPROPRIATE
EXTUBATED
PRIMATES
PALLIDUS
BELIEF
COLONIZING
JOINS
NONTREATED
REAR
EXOPHTHALMOS
TIMI
PAVE
ACTUARIAL
DIMINUTION
STENOTIC
IS
SUPRASPINAL
RELUCTANT
LIGATURE
DISTURB
VAGINALLY
DENSER
DECOMPRESSED
COMPENSATES
LOGARITHM
FST
MYELODYSPLASTIC
NAPHTHOQUINONE
OPTIONAL
DOLLAR
REEVALUATION
LETHALLY
ENHANCES
AS
FEATURED
VARIANCES
USED
IONISATION
FOCUSES
MINIATURE
NONESTERIFIED
CORTICO
COMBATING
TRIFLUOROMETHYL
INTEGRATE
UTRS
MOLTEN
CENTRIC
ORCHESTRATED
DILATE
ALLOCATED
BEARINGS
ELSE
INCUMBENT
SURPRISED
DEMANDING
WRAPPED
OPERATES
MORULA
DEPOTS
FLATTENING
MILIEU
OLIGOMER
DIPEPTIDES
INTRAVAGINAL
PASTURES
TOWARDS
INSECTICIDES
NOTWITHSTANDING
SCANNERS
ABUNDANTLY
EXTREMES
PRODUCTIVE
PROVING
DEVIATES
RADIONUCLIDES
CECUM
SORES
PULLED
ABOUT
MILLIMETER
DISCREPANT
COMMUNICATIONS
SEEMINGLY
UNANSWERED
VERSATILE
MYDRIASIS
PRECLINICAL
INTERACT
ALTERATION
EVENT
SHORTER
AMINOMETHYL
ARABIA
CURB
LICL
REPRESSED
NONHYDROLYZABLE
BACKGROUND
COUNTERACTING
CURABLE
THROWN
SUPPLIED
UNAWARE
UNDERSTANDING
SEMIDOMINANT
RESULTS
DISTRIBUTE
CHARACTERISATION
FRIEDREICH
SERRATIA
BASIC
IPSCS
RELEASES
APAMIN
ORCHESTRATE
LOSES
GENOTYPIC
ABUNDANT
CORRELATE
EXCESSES
RESTRAINED
SUPPRESSED
DEMENTIAS
PRESYNAPTIC
HAMPERED
EVERYTHING
REPRESSING
COUNTER
FORESTS
RESTRAIN
TACTILE
SINGLY
DIMINISHED
ENGLAND
KOREA
LAYING
MEDIATE
DEARTH
REASSURING
INTENSITIES
CYNOMOLGUS
EVERY
TETHERING
STRATIFIED
HERE
CIRCUMVENT
AUTOGRAFTS
ONCOGENE
MULTIRESISTANT
EUTROPHICATION
COMPARATIVELY
LYMPHOTROPIC
ESCALATED
STRENGTHEN
FINLAND
NEEDED
RELAXING
WERE
HYPERPHOSPHORYLATION
ISOTYPE
REALIGNMENT
MODULATING
CARP
SKELETONS
FLUOROSCOPY
TRIPEPTIDES
CALCULATES
MOST
COFACTORS
RELAXES
BIT
UNDERMINE
CADAVERIC
RATIONALIZED
RECOMBINATIONS
PREVOTELLA
UNSTABLE
NEUROLOGY
CONNECTED
REFLECT
TOPIC
HEMOSTASIS
DEAL
SUMMARIZES
OMITTED
EMPHASIZING
ENQUIRY
SUBICULUM
GRANULOCYTE
ALMOST
PROMINENTLY
IMMOBILITY
SAS
CONCENTRATE
ASSESSABLE
PCRS
HARTMANN
CORNERSTONE
HOLISTIC
NORMALIZES
AZO
IRONICALLY
TRIPLETS
RATIONALE
OPSIN
OVERVIEW
HYPERFINE
PRECEDENCE
UNIFYING
ADJUSTS
PURCHASING
OBSERVATIONS
DIHYDROXYVITAMIN
TRACHEOESOPHAGEAL
CONFORMING
NEARBY
THAILAND
INTERNALLY
PUSHES
YET
EPIGASTRIC
OFFICIALLY
ASYNCHRONOUS
IMMUNOPRECIPITATION
ARCHAEOLOGICAL
HOMOLOG
INVESTIGATING
LABIAL
EMPHASIS
AWAITS
SPOTLIGHT
CHANCES
MISCELLANEOUS
HYPERICUM
CONTINGENT
ARGENTINA
DISCRIMINATED
MEASURED
METABOLICALLY
LYSOSOME
HYDROLYZED
PREVIOUSLY
SAVED
DITHIOL
CONFORMATION
WIDE
ACETAMIDE
MANIPULATING
ACADEMY
PUPA
TRYPAN
ANAEROBICALLY
CALVARIA
TRANSFECTING
CARBONS
REDUCTIONIST
RECEIVER
ETHNICALLY
QUANTIFIES
DEPENDENCES
INSENSITIVITY
HOPES
CYCLOHEXYL
NORMOXIA
REVENUES
MYENTERIC
KAISER
SUGGESTIVE
UNPROVEN
ORCHESTRATING
TETRAAZACYCLODODECANE
RATIONALLY
COINCIDENTAL
RHEUMATOLOGISTS
MONOCULARLY
EXCISIONAL
PREDOMINANTLY
CONFOUNDING
DIAZA
INDUCTIVE
REGAIN
ORGANOPHOSPHATE
DISADVANTAGEOUS
POLYMYXIN
INTERCEPT
ELUCIDATING
ADVENT
UNLINKED
PREDICTOR
CENTILE
HYPERANDROGENISM
CAUTION
FORELIMBS
SIMPLY
CARBOXYMETHYL
FINGERS
PERMEABLE
NUCLEOSOMAL
ISOZYME
CARCINOGEN
CONSUMING
CONTAINING
ROADS
SHRUBS
GLUCURONOSYLTRANSFERASES
TONS
PULSATILITY
INCONSISTENT
MONTREAL
DISAPPEARANCE
IMPROVED
SENSITIZERS
MECHANOTRANSDUCTION
VENTILATED
OLEIC
ASYMPTOTICALLY
MAXIMISING
ABSENCE
DOESN
PRECIPITATES
NEUROLEPTICS
NEURONE
CROSSLINKS
WHEREAS
STEREOCHEMICAL
TALL
SABC
PERSIST
INSIGNIFICANTLY
NORWALK
INSUFFICIENT
DEPRESSING
ECHOGRAPHY
STREAMING
IMMUNOSUPPRESSION
COEVOLUTION
WHEAL
INJECTABLE
GLIOBLASTOMAS
RELIANCE
NASOPHARYNX
BEHIND
ANAPLASTIC
BULLAE
VIRTUE
ENDOPEPTIDASE
INNOVATIONS
URSODEOXYCHOLIC
GUARANTEED
RESIDES
CHONDRODYSPLASIA
CONTUSIONS
ELECTRICITY
ESC
CLUBS
SPECIALIZING
BASKET
SIZEABLE
HEJ
DICARBOXYLIC
PARACELLULAR
GOVERNMENTS
DESIGN
MANUFACTURE
PREFER
CHALCONE
REGARDING
VALIDATION
FORMAL
ENROLLING
DERMATOSES
COPLANAR
CULMINATING
HYPERINFLATION
QUANTITATED
ARBOR
BLOWN
BALANCING
IDENTIFY
SUCCINIMIDYL
SPECTROMETERS
MRT
DOUBTS
BEVERAGES
FARTHER
MANIPULATED
MICROBIOLOGICALLY
SPIELBERGER
NANOMETER
COORDINATELY
RESOLVE
MINISTRY
ACETABULUM
CENTRILOBULAR
LATERALIZATION
NORTHWESTERN
TRANSCRIPTIONALLY
WARSAW
APPRECIATED
GATHER
REGULATION
PROVES
IMIDAZOLE
REVERSES
SUPRACLAVICULAR
PERMEABILITIES
SEARCHED
TAILORING
ABLATIVE
ARTICLES
FASHION
MEDTRONIC
DIFFERENCE
PLEASED
BLOTS
IMMUNOPHENOTYPE
TENTATIVE
PRECURSOR
BASICITY
POSTTEST
METHYLGLUTARYL
EXERTED
ADJUSTING
AETIOLOGICAL
ORDINATE
INTRODUCES
SPEARMAN
EIGHTEEN
CONSTANTLY
MOLONEY
COMPOUNDED
EJACULATED
SUPERFAMILY
FINNISH
INTEGRATING
SECTIONAL
CATEGORISED
BECAUSE
BLOOM
TRANSFERRED
COMPOSE
ASSOCIATES
ESTUARY
DISREGARD
SERODIAGNOSIS
SULFONYL
VACUOLIZATION
BLISTER
CATALYSED
RECHALLENGE
TIES
UNIFORM
HYPERPIGMENTATION
ANTILEUKEMIC
HAEMORRHAGES
APPRECIATION
HAEMATOLOGIC
TORN
AFFINITIES
SINCE
ENDPLATE
SPECTROPHOTOMETER
BORE
CLIMATES
HISTOGENESIS
IMMUNOPOSITIVE
ENDOCRINOLOGISTS
OFFICIALS
AUTOIMMUNITY
IMMENSE
NOTEWORTHY
RETESTING
CLEARANCES
ARABIAN
DRAWN
ANIONS
TRIES
GENTLY
FLOTATION
DEMONSTRATION
PREINCUBATED
SMITH
KNOW
MESENCHYMAL
HASHIMOTO
ADDED
CYPS
UNDILUTED
PROTEUS
COSMESIS
SEQUENCED
GLYCOLIPIDS
CONSENTING
EXTENTS
RESTRICTS
SLAB
PERCENTAGE
HYPERCOAGULABLE
PSYCHOTHERAPEUTIC
MONOTONIC
MYOFIBRILLAR
HOPED
THINK
COMPROMISES
MIGRAINES
POLAND
COLUMBIA
SMALLER
ASCERTAINED
SURVIVED
MACHINES
SOUGHT
INTERRELATIONSHIP
ARGUE
TERMINOLOGY
LIZARD
GOVERN
ECHOCARDIOGRAMS
HORIZONS
BEHRING
SYNTHESIZES
OUTERMOST
ANTIANGIOGENIC
PROBING
LOSE
HYDROLYZING
THORACOLUMBAR
CORRESPONDINGLY
OFFERED
MULTIPLIED
TRAVERSE
FORESEEN
PERTURBING
EQUATORIAL
STRATIFY
COOPERATION
ATTENDANCE
PROKARYOTES
THEY
CONVINCING
PATCHED
OBSERVATION
WHEREBY
ECONOMICAL
DEFORMED
POSSIBLY
NEUROLOGIST
CONFOUNDED
PHARMACOKINETIC
DOOR
SOCIETAL
COMMUNICATIVE
LYMPHATICS
GLASSHOUSE
ANALYSTS
CYCLO
PROPHYLACTICALLY
CHART
RENEWED
RESORBING
GETTING
SUBCULTURED
PERCOLATION
POSSESSED
MULTISTEP
MORRIS
PROTEOLYTICALLY
FLOUR
PROVIDE
INTERPHALANGEAL
PROMOTES
IMMUNOLOCALIZATION
INWARDLY
MULTIMERIZATION
METHYLENETETRAHYDROFOLATE
TECHNETIUM
NUTRITIVE
REHOSPITALIZATION
GLYCOLIPID
TITRATED
PROSPECTIVE
RPMI
AUTOCORRELATION
INTERSPERSED
INTERESTING
MONOLAYER
OVERESTIMATED
WHATEVER
UNCOUPLED
SWOLLEN
PHOTOGRAPHED
LIBERATED
CRONBACH
OVERWHELMINGLY
NAILING
INFILTRATES
CUFFS
HYPERMETHYLATED
ENDED
SOFTER
SPECTROMETRY
DIGESTING
PRECONDITIONS
CONFIGURATIONS
STRATEGIC
CONFRONTED
REFERENCES
CONSIDERABLE
WARDS
VIGOROUSLY
SUBTLY
CONNEXINS
INACCURATELY
DRILLING
HEXAVALENT
SUBLINGUAL
STENTED
IRREVERSIBLY
QUENCHED
VASODILATORY
EXCITATIONS
SWITZERLAND
EMPHASISES
COOPERATES
THREATEN
CIRCULATE
INDOLENT
ARACHIDONATE
DIETHYLSTILBESTROL
PALSIES
DISLODGMENT
SEGREGATING
NEUROPIL
HINDERS
BIWEEKLY
ADAPTABLE
INTUBATED
CUSP
MILLISECONDS
PROVISIONS
MATTERS
CIVIL
GENETICS
DELHI
PRESENT
ALLOWABLE
NEPHROTOXIC
EXPENSIVE
SYNAPTOGENESIS
HINDERED
URTICARIA
CONSIDERS
REDUCED
BISPHOSPHONATE
HIERARCHIES
MEDIATING
BUTYLATED
PUZZLE
FLOWING
SUBPERIOSTEAL
REMINDER
RECOMMENDATION
UNDERLIE
PROTOPORPHYRIN
RANKS
INTERDOMAIN
LEAST
EXQUISITELY
MIGHT
PROLIFERATING
PHOTOGRAPHS
REMITTING
CEREALS
MAIL
NEEDING
SOCIOLOGICAL
RECOMMENDS
SENSED
UNALTERED
EPIDERMOLYSIS
PLOTS
AVENUES
COXSACKIEVIRUS
TANDEMLY
SMOOTHLY
DISTINCTIVE
INVESTIGATES
PLOTTED
BACTERIOPHAGE
PUSH
INVITING
SCORED
EXPECTANCIES
METICULOUS
CORRECTABLE
INCREASING
CATASTROPHES
NIGERIAN
EQUALLY
DEMOCRATIC
CONTENTIOUS
CARDIOPROTECTION
CONFERRING
DELICATE
TRANSMITRAL
EXERCISED
NEUROFIBRILLARY
RANDOMLY
DISRUPT
INVOLVED
FUNGICIDE
REFINING
FROG
BIGGEST
SUBTRACTED
MULTILEAF
TRANSPARENCY
TEMPERED
SOMNOLENCE
RANA
CONGENITALLY
TETRALIN
SUPERANTIGENS
CHEMORECEPTOR
OPTIMALLY
MACULA
EHRLICHIA
HOMOGENEOUSLY
BASIS
EXCESSIVELY
UNDESIRED
MIMIC
PHARMACIES
CORRELATED
PHOSPHOROUS
PATHFINDING
KYNURENIC
MULTIDOMAIN
DOMINANTLY
RECIPROCITY
THERMOREGULATION
IRRIGATED
CREATES
ACCEPTABLE
CYCLOHEXANE
MULTICHANNEL
PNEUMOCOCCUS
DOCUMENTED
OPENER
ENGORGEMENT
PGF
DWELLERS
ALSO
BILAYER
OVEREXPOSURE
PREDOMINATED
GLOBULE
TRAYS
FEDERATION
SUITE
FAVOURABLE
BABOON
UNDUE
PARTICIPATING
UNCONDITIONED
TRANSENDOTHELIAL
ANALYSE
MAIN
AVOIDS
FRAMEWORKS
COLOCALIZES
MOFETIL
DEPOLARIZATION
BLEND
DEFINE
LIPOLYTIC
MIGRATORY
ELSEWHERE
ILLUMINATE
MYELOPEROXIDASE
GRADIENTS
SOPHISTICATION
SLIPPED
AUXILIARY
RESUSCITATED
BREAKUP
WILSON
METHYLENEDIOXYMETHAMPHETAMINE
MULTIPLYING
REPRESENTATIVES
PRINCIPALLY
PLEOMORPHIC
HYBRIDIZE
HTTP
REVEALED
EQUALED
CHARACTERIZED
ACKNOWLEDGE
PROBIOTICS
PREOPTIC
PRIORITIES
HOMOZYGOSITY
ADMINISTRATORS
DELINEATES
MERELY
INTERPRET
UNASSOCIATED
EXTRAPOLATIONS
CYCLOTRON
SUGGESTED
PDG
DETAILED
POSED
TRANSFECT
EVIDENCED
COMPACT
DIACYLGLYCEROL
HETEROGENOUS
ERGIC
IMMUNOGEN
RESPONDS
ANGIOPATHY
SUBDIVIDED
BRAINS
WHEREIN
PROPERLY
CHOSE
SUPERIMPOSED
WOUNDED
URETHANE
EXPECTED
EATEN
HELMHOLTZ
HYDROXYMETHYLGLUTARYL
QUICK
UNRESPONSIVENESS
ALTERING
VECTORIAL
COMPRISED
ENHANCE
PROVOKED
AFTERWARDS
GROWS
GROUNDED
TRANSPORTS
REMAINS
GRIT
CAPTURING
SUPRANUCLEAR
OBSCURE
HORSERADISH
UNAVAILABLE
INSPIRATION
TUBING
CRUSTACEANS
EXTEND
ORTHOPAEDICS
BETWEEN
ASSIMILATORY
INTERHEMISPHERIC
TRANSMITTANCE
STABILISED
NEWSPAPER
ENGAGING
DEVOTED
ALLEGATIONS
OCCUPY
RESCUES
RENAISSANCE
JERSEY
RICHNESS
KNOTTED
CHEMOSENSORY
ASCRIBED
INTERMEMBRANE
FIBRILLOGENESIS
INDICATE
WEAN
TETRAZOLIUM
DIALYZER
RECEIVED
HELPS
TRITIATED
SATISFY
ALTERNARIA
RATION
FORTHCOMING
INTERRELATIONSHIPS
MARKED
ENCOURAGES
HAPPEN
ACHIEVED
ROCHESTER
NORMAL
HALL
ASPARTYL
MIE
SES
ERECT
FLUCTUATED
ENDORSED
IMPENDING
INTOLERABLE
NONIRRADIATED
ATTENUATES
PURPURIC
POSTIMPLANT
CONTOURED
EVIDENTLY
ANALYZED
ABOLISH
HAMARTOMA
PROVISION
WAY
OVERNIGHT
FUNDAMENTAL
SECURE
CHEMOSENSITIVITY
DEFIBRILLATORS
SUBMISSION
FOOTWEAR
INHIBITED
GYNAECOLOGY
DEPRESSOR
DYSMENORRHEA
PROPAGATING
MONOLAYERS
QUESTION
PROPIONIC
PRIORITIZE
UNLABELED
ETHINYLESTRADIOL
COUMARIN
OPERABLE
SERVING
CONTRASTS
SCHEDULED
LAYOUT
NORD
GRAVE
PINCH
DEVISE
SIZABLE
FUSING
DERANGEMENTS
OBVIATING
COMPULSORY
OR
ERADICATED
PROVIRAL
INITIATES
POSTDOSE
CONSIDERATION
LENDS
HIGHER
REGULATORS
MISMATCHES
BRONCHIOLITIS
POPULAR
INTRICATE
SECTIONING
MULTILAMELLAR
IMMUNOGENIC
GEOMETRIC
UNIPARENTAL
ADMINISTER
PRIORI
INEQUITIES
WORTHY
THEREAFTER
DECLINES
KINETICALLY
WANTS
REMOVES
REVIEW
CLUMPS
CONSUME
PERMUTED
INV
UNWINDING
VILLI
MICROSCOPICALLY
SUBMIT
ANTISECRETORY
METEOROLOGICAL
ALTERNATED
FLUO
RETREATMENT
CAPE
RETINAS
CONTINUUM
ABSENT
UPON
POSSESSING
GENOTYPED
SENSES
PARAMETERIZED
WORE
AUTOTRANSPLANTATION
DIASTEREOMERS
FULFILLMENT
ELAPSED
LINGUISTIC
MILDEW
OXFORD
MITIGATED
MYELODYSPLASIA
FACILITATORY
NORMALIZED
DENOTES
QUANTITIES
POLYCYTHEMIA
POLYMERIZE
PATCHY
VITELLOGENIN
HISTOLOGICAL
LARGEST
ANTIANDROGEN
MAJORITY
SYNECHOCOCCUS
OBSTETRICIANS
FORMYL
FACTORIAL
IMMUNIZING
DISTURBS
DIFFUSIONAL
GAUZE
SPECIALLY
OCEANS
INSPECTED
SEEKS
FOREMOST
DEFORMING
ANOTHER
SPD
PALLIDAL
SENDING
MILDLY
ENDOSOMES
EDGED
ROYAL
WHERE
IGNORE
AMPHIPATHIC
BHLH
SUFFICIENTLY
RECONSTRUCTIONS
GENERATING
MIDGESTATION
VALIDATES
MASSIVELY
GREW
NONMALIGNANT
CONSULTED
ORTHOLOG
THREAD
REACTANTS
RENDERING
RETROTRANSPOSON
KENYA
TANZANIA
TRANSLOCATES
DIFFERENTIATING
CLAMS
CYTOKERATINS
SOVIET
NEWLY
NONCOMPETITIVE
ACCOUNTS
NEOVASCULAR
DIMYRISTOYLPHOSPHATIDYLCHOLINE
DISCARDED
PROTEOMICS
ENGRAFTMENT
DISPLAYED
NORMALISED
ABOLISHED
INTERPRETING
PRECIPITATED
SUPPLYING
OPTIMISATION
NHANES
JUDICIOUS
NEGATED
GYNAECOLOGISTS
PAROUS
HETEROMERIC
CRYSTALLIZES
SYNAPTOSOMES
DEALS
STATED
DEFORESTATION
FIBROVASCULAR
OVINE
UGANDA
PECTORIS
RESIDING
REGULARITY
PREDOSE
UNDERDIAGNOSED
PREPONDERANCE
HAMPER
RESTORES
EPITHELIA
SPECIALTIES
TWOFOLD
ANNOUNCEMENT
OVERLAP
FAILS
TRANSMURAL
GIRDLE
EXCHANGERS
STRUCTURING
ADVOCACY
ISOVOLUMIC
PILOT
ILLEGAL
INTRAFALLOPIAN
MICRODISSECTION
CLEANED
FIRMLY
UNSAFE
ENUMERATION
SEGREGATED
STAFFED
PLATED
MJ
CARCINOEMBRYONIC
GEOLOGICAL
ONCORHYNCHUS
BIOREACTORS
PIGEON
RIGOROUS
AFFORD
NEGATIVELY
DOWNSTREAM
ADOPTS
SHORTENS
CONSTRUCTED
SUSTAINABILITY
RATERS
SECRETE
ENCODES
KERATOMILEUSIS
GUARANTEE
PRACTISE
MYKISS
SIRED
UNDERPINNING
PERPETUATION
SONS
IMMUNOHISTOCHEMICALLY
UNACCEPTABLY
CAME
THAT
INSECTICIDAL
TUNABLE
GYRI
CAMBRIDGE
FOSTERED
SPACED
ROLE
UNCORRECTED
PROPOSAL
MILL
HYPOGLOSSAL
CONTINENTS
UNFAVOURABLE
LEUCOVORIN
SYMBIONT
MALADAPTIVE
BAN
OVERRIDE
AMIKACIN
GOAT
LEAFY
PHOSPHOPEPTIDE
STRONG
ALONE
MEASURABLE
BACILLE
REGRESS
IMPAIRING
WORTHWHILE
PHOSPHONOVALERIC
KCL
CONFERRED
CONTRIBUTION
BEHAVING
POLYGENIC
ABROGATE
ACCUMULATE
PREMOLARS
SHELTERED
FULFILLS
REPRODUCIBLY
NONWHITE
PHENOTYPICALLY
NEUROFILAMENT
INTERVIEWER
PHILIPPINES
MANAGEABLE
STOMACHS
HEPATICA
BISPHOSPHATE
HYDATIDIFORM
COEXPRESSED
TRABECULAE
LOWERED
FUSE
ACCORDING
TUR
UNRESTRICTED
RUMINANTS
FAILED
OVERHAUSER
MAXIMIZING
PARALLELISM
CONSEQUENTLY
APPLIES
UNINJURED
TETRAHYDROPYRIDINE
EXPLORE
CRYPT
ANTIFOLATE
OCCLUDE
HEALTHIER
CYSTEIN
REASONABLY
PROTEASOMES
ONCOLOGIC
DURABLE
BRILLIANT
LOCATED
SUSTAIN
CONSTRICTED
MICRODISSECTED
COMPARING
STIPULATED
ESCALATION
DISSOCIATES
LESSONS
SUPPRESSING
RADIATIONS
UNAVOIDABLE
UNDERESTIMATED
BENT
CLASSIFIED
RESECTABLE
CARCINOGENICITY
INCAPABLE
TREMENDOUS
MIRRORED
MULTIPLICITY
PREDOMINATE
CHICK
RELIANT
HAD
WRIGHT
DISTENTION
FOUNDERS
DEPENDANT
FAVOURED
INSULT
PALE
CHEMOATTRACTANT
FUMES
INHIBITS
STABILISE
BE
BRANDS
CONCUR
APPRAISAL
TRISPHOSPHATE
DWELLINGS
PERMISSIBLE
ULTIMATELY
PROFITABLE
PROLIFERATE
INDEFINITE
PREDEFINED
MICROSCOPICAL
ANORECTIC
AFRICANS
FRAGMENTED
ACCOUNTED
CAUSATION
PENETRANCE
HAPPENS
HEARTBURN
SOMITE
ILLUSTRATION
ARRHYTHMOGENESIS
GABAA
JOHNSON
STOOLS
DISSATISFIED
BOSTON
EXTRANEOUS
ANGLES
NORMALIZATION
KILOBASE
STILL
REGRESSIONS
CONTEMPORANEOUS
BOOK
PHARMACODYNAMICS
CATALYSIS
COASTAL
PARITY
PREVAILS
CONSECUTIVELY
CONTRIBUTE
DISTORTS
COMMITTED
LUTEUM
HARDENING
TEMPORO
COMPREHENSIVELY
POSSIBILITIES
PERIARTICULAR
BRONCHOALVEOLAR
CHANNELOPATHIES
HEMATURIA
ENGRAFT
PARALLELS
AUGMENTS
HARBOURS
BEGINS
REASONS
CYTOSTATIC
VETERINARIAN
STILLBIRTH
BROMODEOXYURIDINE
ACTIVATE
VIENNA
NEUROPHYSIOLOGY
INTERCHANGE
DIDACTIC
EXPENSES
ORTHODOX
DESTINED
PYRIDINIUM
CONTAINERS
MICROINJECTED
UNRESOLVED
SCINTILLATION
EARLY
BREADTH
AMENDMENT
MINIMIZE
PARTURIENT
BIOPSYCHOSOCIAL
ENGAGE
ANNOTATED
COOPERATE
POLYMORPHONUCLEAR
CHOOSING
STORY
DEFAULT
BASOPHILIC
PROTECTS
GROWING
FINDINGS
CLARIFICATION
JUSTIFICATION
HALFWAY
COMPLAIN
PARESTHESIAS
BACTEROIDES
PURCHASED
ENTRAINED
DISCONTINUITY
QUICKER
ASSESSMENTS
BENCHMARK
FURTHER
POLISH
THYROTROPIN
EXPLAINING
GTPASES
INTERINDIVIDUAL
PROTRACTED
ENVISAGED
THERMUS
DEFINED
STEERING
TWO
REVISIT
FINANCED
JOIN
SUGGEST
CONFIRMS
ADAPTABILITY
TRI
MALIC
STAVUDINE
USES
RECAPITULATED
REHABILITATIVE
ULCERATIONS
DOUBLET
MMTV
AWAITED
ABROGATES
THECAL
PERIVASCULAR
ARID
UNCONSTRAINED
CONTRIBUTORS
KERATOSIS
INTRATRACHEALLY
GORE
ALLOW
ALL
PERSPECTIVE
FORKHEAD
EXCITE
SLURRY
PHYTOHEMAGGLUTININ
WRITE
MULTIMODAL
DISCOVERING
YATES
UNEXPECTEDLY
HOURLY
STREAK
ACQUIRING
SHORTEST
PURPOSES
PIXELS
CHAPERONES
SURVIVING
MICROAEROPHILIC
DAYLIGHT
INFUSED
CITIES
UNION
ELECTROSTATICS
DIFFERED
QUOTED
FLUSHED
VIGILANCE
BASICS
SIB
POSTERIORLY
MELPHALAN
CICHLID
VIROLOGICAL
PREGLOMERULAR
INTERICTAL
LACUNES
ANGULATED
LATITUDES
AXIALLY
GENTLE
ALTRUISTIC
NITROGENOUS
RECTIFIER
INFRASTRUCTURE
CROPS
BROADEN
IMPORTANCE
UTILIZES
UTERI
YIELDED
NOTE
BINAURAL
NONSEMINOMATOUS
NEGATIVITY
KILL
NEOTROPICAL
PRECURSORS
DIPHENYLTETRAZOLIUM
STAINS
MONOTONICALLY
NIGHTS
GENERATOR
CORRESPOND
REOPERATIONS
ACCOMMODATED
SILICO
AUSTRIA
INCIPIENT
CROSSLINKING
NO
REANALYZED
HENRY
TENDERNESS
IMPROPERLY
ALTOGETHER
MOREOVER
MOLLUSCS
ATHEROMATOUS
LIKELY
EXPECTING
REFERENT
APRIL
NECESSARY
UNDERSCORES
HITHERTO
VANISH
COMPLEXING
RECOMBINATIONAL
ABROGATION
TRAUMAS
ANTHROPOMORPHIC
DISCOVER
HETEROLOGOUS
FREQUENT
PRESENTLY
HEADS
SEVERED
DIVISIONS
INCUBATED
ENDOPLASMIC
MISMATCHED
XEROSTOMIA
DETERMINE
LEISHMANIAL
PRESENTATIONS
DATE
THAWING
HISTOCHEMISTRY
COMPILE
RESIDENTIAL
NEUROBIOLOGY
RESORT
CHARACTERIZING
DIFFUSED
UNDERESTIMATING
BREATHED
DISCERNIBLE
DDE
VOCALIZATIONS
INVESTIGATIVE
EMERGED
BECK
LEADS
FULFILL
ENDOGENOUSLY
SPREADS
ASSEMBLIES
INVESTIGATED
DISASSEMBLY
STRIAL
COMPUTATIONALLY
EXTRAVASCULAR
CLEAVED
SECTORS
HYPOBARIC
NONFUNCTION
EDITED
ENTIRE
QUASI
NONREVERSIBLE
TURNING
REFLECTED
OVERDISTENTION
ATTAINING
SOMEWHAT
STI
CLOVER
ESTABLISHES
FINDING
INVOKE
BRIDGES
HARDY
THERAPISTS
CONSECUTIVE
HYPERACUTE
KILLING
PROMISING
DEMOGRAPHY
INFLEXIBLE
ASCERTAIN
INACTIVATING
INTRACYTOPLASMIC
UNTOWARD
ANGIOGRAMS
PERIPANCREATIC
RICHER
APAF
MUTAGEN
IMMUNOHISTOLOGICAL
CONJUNCTIVA
ISOELECTRIC
HISTOPATHOLOGICALLY
IMMUNOHISTOLOGY
SPECULATED
WITHDRAWN
HARDWARE
AGGRAVATING
DECONVOLUTION
VAST
INTENT
ORTHOGRAPHIC
NEUTRALISATION
SPECTROSCOPIC
SHUTTLING
ASSAYING
NONEQUILIBRIUM
CRUSTS
WEATHERED
BLACKS
BIRMINGHAM
SYDNEY
MIMETIC
EAGLE
READER
CONDUCIVE
ROUTINELY
ARA
MYOFILAMENTS
IMPLEMENTATIONS
MYELOFIBROSIS
EXCEEDED
NAMELY
LEADER
MISREGULATION
TEAMWORK
MAGNA
CONSTITUENT
WORRY
HEALTHFUL
PAINLESS
HYPEROSMOLAR
INDIA
OCULOMOTOR
ALDEHYDES
DESTABILIZED
DISAPPEARED
HYPERTHERMOPHILIC
NEARLY
BATHS
CONDOMS
TETRAMERIC
SCRUTINY
ETHYLMALEIMIDE
GEOGRAPHICALLY
PROPYLENE
COUNTERACTED
CONTINENT
DISSOCIATIVE
HYPEROPIC
OCTAVE
SPITE
ACTIVITIES
REDISTRIBUTE
ACCOMMODATION
STAND
PERIMENOPAUSAL
PURPOSIVE
WILCOXON
STEMMING
FERRIHYDRITE
DEPLETING
ACCEPT
EXTRACRANIAL
NEUROTRANSMITTERS
TOPOGRAPHICAL
RADIATING
AHA
DIBASIC
ENCEPHALOPATHIES
ALTHOUGH
SHORTCOMINGS
ULCERATED
SPECIFY
RICO
CEPHALOGRAMS
LACTALBUMIN
LUMINESCENT
EXPLOITED
BEAT
ANTAGONISM
CHILDBEARING
SOCIALIZATION
ACIDIFIED
GROMMETS
IONIZABLE
ISODOSE
DOZENS
UROGRAPHY
CULMINATE
POTENTIOMETRIC
THREEFOLD
CONCEIVABLY
ORTHORHOMBIC
BROADENS
ONWARD
SPECULATION
PSYCHOACTIVE
COMBAT
BELIEVED
MICROSTRUCTURAL
DELIVERING
DEGRADES
FIXING
DISCONNECTED
PAYERS
ECD
PHTHALATE
SYNTHESIZING
ASLEEP
ELECTROPHYSIOLOGICAL
LYMPHOCYTIC
ANTIFOLATES
WEAKEN
COLORS
LOCALIZES
TINY
SHED
LABORING
ENSURED
POSTWEANING
UNMASK
EVOLVED
URGE
POSTULATES
REDUNDANCY
JUST
CAPITA
ENVISIONED
ALLOCATE
IMPINGE
CHITIN
UNIRRADIATED
SORT
GREATEST
OUTGOING
MUCH
COLLECTIVELY
GUILLAIN
FUNCTIONS
POLYPROPYLENE
CALCANEAL
RECRUIT
CALMETTE
MANUALLY
DEOXYGUANOSINE
SCISSORS
PERFORMED
INVERSIONS
TREND
DETERGENTS
ANTIRHEUMATIC
WHETHER
ORGANIZE
TONUS
FEARED
INTRAPLEURAL
HOC
IFNS
NEUROPHYSIOLOGICAL
PRESUMED
WORTH
WORLDWIDE
COMPOMER
CLAMPED
GREATER
CONCERT
MAXIMIZE
INTERGROUP
GRAINED
CIRCUMSTANCE
RETARD
PRAGMATIC
THROMBOSES
MORIBUND
ROUX
SUMMARIZE
BIOTECHNOLOGICAL
KERATOCONJUNCTIVITIS
GALACTOSAMINE
SUBURBAN
INPATIENTS
ARRIVING
CAN
RECEIVES
ANXIETIES
ACETYLTRANSFERASE
POLYNOMIAL
GUANYLYL
ROSIGLITAZONE
ARMED
CONCURRENTLY
SCREENS
OPIATES
DISCERNED
MULTIDIMENSIONAL
BLOTTING
PHYSIOPATHOLOGICAL
GERMINATED
ZIDOVUDINE
SPIKING
AVAILABLE
PENTA
DEOXYRIBONUCLEIC
PROTO
DERIVATION
RESULTED
PLAUSIBLE
TROPOMYOSIN
PERFECT
CONTACTING
ACCENTUATED
UNAMBIGUOUSLY
FOLLOWUP
SPLITS
ENDOGENOUS
COMMENCING
MAKEUP
UNHAPPY
SIR
APPLIED
DATED
SUGGESTION
SINGLE
WEALTH
MAXIMALLY
VOLTAMMETRIC
SYNTHETASES
MESSENGERS
KAPOSI
SUBCAPSULAR
CONCEIVED
INDEPENDENTLY
FORMULATE
CONCEALMENT
OVERCOME
PREINJURY
IMMUNOPATHOLOGY
ETIOPATHOGENESIS
UNBLINDED
HEK
DURA
DEVELOPMENTALLY
PANELS
SUPERSHIFT
TIERED
ENTAILED
WISDOM
OXYL
WEEKLY
PENICILLINS
HOLOENZYME
NONPOLYPOSIS
SURVIVALS
IMPOSED
DEFINITELY
GATHERING
EXPLAINABLE
CASTRATED
SYMBIOTIC
READMISSIONS
ESCAPED
LIGHTLY
STRETCHED
VIDEOTAPE
CONDUCTED
NEUTRALITY
RECUR
PSYCHOSOMATIC
OPTED
PRECLUDING
POTS
UNRAVEL
PREFERENTIALLY
AMINOPHENOXY
COMPARTMENTAL
ANTISEPTIC
COUNTERINTUITIVE
FACTORS
METATARSAL
AUTORADIOGRAPHIC
RESERVED
RESTLESS
SALUTARY
UNEXPECTED
COMPARISON
INTERCHANGEABLE
PLEURA
COMPLEXED
LYING
INFLUX
DESTABILIZE
FLOCKS
TRIGLYCERIDES
LACERATION
CAPABILITIES
SYMBOLS
EVOKE
VIBRIO
LOT
RAYLEIGH
ETIOLOGIC
REPERFUSED
ANTHROPOMETRY
PANDEMIC
POSITS
JUXTAPOSITION
INADEQUATE
STOMATITIS
UBIQUITOUS
DERANGEMENT
ACCOMPLISHING
BOARDS
OVERPRODUCED
ADRENOMEDULLIN
PAULO
SPACINGS
FLUCTUATING
RELIEVES
ERUPTIONS
DECREASE
FAITHFUL
LIFESTYLES
MONODENTATE
RECIRCULATING
REGISTRIES
THIO
SILASTIC
RECOVERS
THERMODYNAMICALLY
HYDROLYZE
APOLIPOPROTEINS
COINCIDE
SCA
HYPERRESPONSIVENESS
COUNTERPARTS
PATHOGENICITY
ELEVATE
SHAKEN
CONDUCT
ALBEIT
RIBOSOME
LEGS
REGRESSIVE
RIBOSE
LESS
POSTULATE
TERMS
ENTAIL
MANDATE
MYOTOMY
ANTE
FORMATIONS
SECTIONED
PREMATURITY
REPERCUSSION
REPRESENTS
ASPIRATE
DEBYE
MAY
DISSIPATED
SEQUENTIALLY
MANIPULATE
SUBMAXIMAL
EFFICIENCIES
PALLIATION
BARELY
REDDISH
TOTALITY
SYMMETRIES
CHEMOTHERAPEUTIC
PHASEOLUS
NONSURGICAL
REQUIRED
MARKETPLACE
COUNTERBALANCE
IMIDAZOLINE
HYALINE
BOOSTED
NONCLASSICAL
ATTEND
POSTGRADUATE
QUANTIFYING
YEARLY
TAKE
MISTAKEN
AUTOREACTIVITY
ELEVATES
EVALUATE
TRANSACTIVATE
STABILIZE
RIGHTWARD
PERTURB
RECORDING
CLARIFIED
PAYMENTS
TRAJECTORY
CAREFUL
PERTURBED
ENTERITIDIS
LARGELY
ENCEPHALOMYELITIS
VIRTUALLY
MORPHOLOGICALLY
LAMBLIA
APOCRINE
ENDOLEAKS
INADEQUACIES
TARGETS
ENGINE
ASSUME
HOLDER
DECISIVE
ICR
ABANDONMENT
INITIO
POSSESS
PHOSPHATIDYL
GONADOTROPINS
SUBJECTED
CONFIDENTIAL
DYSPLASIAS
HEXACHLOROBENZENE
A
CONTAGIOUS
REPTILES
EQUIVALENCE
UNPERTURBED
HARMONIZATION
SETTLED
LONG
CRETACEOUS
ROUNDTABLE
SKEWING
CONVINCED
ARCHITECTURAL
EXERCISING
POTENCIES
DUE
CROSSES
UNDERWAY
INSURE
MISUNDERSTANDING
MULTILINEAGE
COINCIDING
CYTOTROPHOBLAST
NONSIGNIFICANT
ANTISERUM
RECOMMENDING
IMMUNOCOMPETENCE
SUBSIDIARY
KYPHOTIC
READ
EXAMINATION
OUTREACH
ARTHROSCOPICALLY
INTERSTICES
RECOMBINOGENIC
REMAINING
RENOPROTECTIVE
FLATUS
PRESSOR
MACROGLOBULIN
PROPORTIONALITY
SACRUM
AMPLIFICATIONS
PERTINENT
INTOLERANT
DIHYDROFOLATE
TETRACHLORODIBENZO
UNPHOSPHORYLATED
COMMUNICATED
NEIGHBORING
PROPORTIONALLY
COMORBIDITIES
ADIPONECTIN
BOTTLENECK
PROSTANOID
BLISTERS
SUBLINE
STOICHIOMETRIC
CONCEIVABLE
SECONDS
ARRIVED
GRADED
NONTOXIC
HISTOCHEMICAL
MICROSPECTROSCOPY
ACETYLATED
IMPLEMENTING
RECOGNIZING
DEGRADE
DETECTED
TAPER
DISTINGUISHABLE
FASCIAL
MYSTERY
TRAINEE
RETRO
SURPRISE
AEC
LESSENED
HAEMOSTASIS
BRED
INVARIABLY
CHEAP
PEPTIDASE
IMPOTENCE
EXPRESSES
INCLUDED
SOUTHWEST
CONFORMED
GOING
POLYELECTROLYTES
BIOMETRY
REACTORS
ISOGENIC
SCARCE
TRANSLATED
REACHES
WIRING
CDC
SUPRAMAXIMAL
INCURRING
SUSCEPTIBILITIES
IMMUNOMODULATING
MYCOTOXIN
ORIGINALLY
MULTILAYERS
ERADICATE
USING
ITERATION
FREY
PAINTING
REDEFINED
ORDERLY
SATISFACTORY
DISCOUNTED
MAINLY
FACTORIES
DISRUPTIVE
CONTINENTAL
ALTERNATING
ISOTHERMAL
DINUCLEAR
GUANIDINIUM
REEXAMINE
TACKLE
ASKS
EFFECTORS
SICCA
DEGENERACY
METACARPOPHALANGEAL
MOBILISED
EJACULATION
GARNET
CONCERN
BENZOATE
IMMUNOBLOT
LACKED
TROUBLES
VIOLET
BULKY
STRAIGHTFORWARD
ACTIVELY
REFINEMENTS
HYPOPHARYNX
ANTIDOTE
DEGRADABLE
NEUROEPITHELIAL
TIGHTER
IMMUNOTHERAPEUTIC
SUGARS
LACKS
CARBAMOYL
MORALLY
EXERT
ANTERO
STERIC
DEPHOSPHORYLATE
MICROMANIPULATION
SUBSTANTIVE
BILATERALLY
REGISTERED
OTTAWA
UNIVERSALLY
CHARACTERIZES
PSYCHOGENIC
DISPERSING
THERAPEUTIC
BOTH
NASALLY
PSYCHOPHARMACOLOGICAL
BOOTSTRAP
SULFURIC
RENDER
SURROGATE
MIRRORS
ARCHIVAL
FAVORABLY
TACHYARRHYTHMIA
ENTITLED
DISPERSIONS
NOURISHED
LINDAU
CALCINOSIS
PERHAPS
FIREFLY
ROBERT
TREATABLE
UNDERTAKEN
HYPERDYNAMIC
FRESHLY
DEMONSTRABLE
DETECTS
WASTING
ADJUSTABLE
SECRETES
HURDLES
ROSE
UNORDERED
ENSUING
TAXONOMIC
INSTITUTIONALIZED
GATHERED
TRIMMED
OTOTOXIC
FIRES
AMPHIPHILIC
FROM
ADDRESSING
FACTORY
BECOME
ENCLOSED
ENDOLUMINAL
PREDILECTION
ENE
OVERRIDING
BESIDE
EXPLANATORY
EXACERBATE
DESCENDED
CLASSIFICATIONS
EXTRAPOLATED
INDONESIA
SOPHISTICATED
VISUALISATION
POSTPONED
EXCHANGED
ANGIOSPERMS
SAMPLER
UPREGULATING
NOISY
OBLIGATION
MATERNALLY
TENDENCIES
REGIONALLY
SCATTERED
HOSTS
LANREOTIDE
FREQUENTLY
DORSOLATERAL
CONCLUSION
CAUTIONED
ENTAILS
HOODED
POLYNUCLEOTIDE
CONSTRICTOR
OUTBRED
AGENDAS
CHOLECYSTOKININ
BANNING
IMMUNOGENETIC
SPILL
NONCOMPARTMENTAL
PARABOLIC
HEMODILUTION
LATENTLY
CHIROPRACTIC
COOKING
VARIABLE
HARBORING
TENDS
CLEFTS
DUALLY
IDEAS
PROGRESSED
PRACTICAL
TRANSLUCENT
TAXON
THEM
TAGS
PARENT
DECREMENT
SPECIALIZED
SIMULATE
INSTEAD
MISCLASSIFICATION
TRIPHOSPHATASE
WILLEBRAND
STAYED
METHODOLOGIC
EVASION
EMBRYOLOGICAL
SPLENOMEGALY
DRAMATICALLY
PROPTOSIS
PROJECTING
DOUBT
PSYCHOTHERAPY
WELCOME
EXPERIENCING
ACCESSION
PIGMENTATION
CONCANAVALIN
COMPENSATING
FEEL
PHOSPHORYLCHOLINE
SHEARING
NEUROMODULATOR
INDUCED
MATED
PHARMACOTHERAPY
RESPECT
HOMOLOGUE
HOUSES
MICROEXTRACTION
WITNESS
UPGMA
MIM
BUN
ISOCALORIC
CLOSEST
COTRANSPORTER
UTILISE
PASSAGES
MEMBER
ESCHERICHIA
SACRIFICE
SHOULD
ANCESTRY
CONVINCINGLY
NUTRITIONALLY
BRAKE
POSTNATALLY
ALBUMINURIA
OPTIMISE
REINFORCE
TRANSMITTING
BIBLIOGRAPHIC
SIMULTANEOUSLY
ADAPTS
PRECEDE
ENDURING
THREE
RADIOLOGY
WOULD
ANIONIC
PRECEDING
DUMMY
RESTRAINING
ORDER
ANALYSING
PREDICTS
HOMEODOMAIN
COCKTAIL
ALLERGIES
HYPERKERATOSIS
FILLED
RETICULOENDOTHELIAL
ABSORPTIVITY
UNDERGRADUATE
MALPOSITION
REVERSION
ZYMOGRAPHY
DIPPING
NEUROBEHAVIORAL
CYLINDERS
EXPERIMENTALLY
OLIGOMENORRHEA
ARGUED
RECRYSTALLIZATION
RELIEVED
INVOLVE
CORROBORATED
MIDPOINT
STATING
GLYCOSIDIC
FLUOROMETRIC
REPORTEDLY
IMMUNOHISTOCHEMISTRY
EXUBERANT
MINIMISE
RESPIRABLE
BIOCOMPATIBLE
ANTHRACENE
EMBRYONAL
BINOMIAL
LOW
MISSION
SPOUSE
PERIOD
CONVENIENTLY
FAVOR
ADHERE
REORIENTATION
SIMPLISTIC
REPRESENTING
MISS
REMOVING
OVERGROWTH
ORBITOFRONTAL
INTRAVITREAL
ARTHRALGIA
ELICITS
TORONTO
PROTOZOAL
PROVOKE
GUIDES
SAME
REDISTRIBUTION
EXPLOIT
NOTABLY
FLAWED
TRANSPOSED
FOR
ANGLO
IMPERMEABLE
SUBORDINATE
NEER
AVOIDING
DYAD
UNDERLINED
SUTURED
ERKS
UNBALANCED
CARBOXAMIDE
INCREASE
OVERACTIVITY
INTERDEPENDENT
VASOCONSTRICTION
PROCEED
MULTICENTRIC
ENTERING
THESE
UNRESPONSIVE
ANTINEUTROPHIL
UNILATERALLY
ATTAINED
CONTINUOUSLY
DIURNAL
HETERODUPLEX
RHINOSINUSITIS
MEDIATED
RELEVANCE
PUTTING
AGGREGATING
CLINICALLY
INVADE
CONSISTENT
SYSTOLE
ESTERIFICATION
CHLORIDES
DISRUPTED
CROSSED
THYROIDAL
INTENSIFICATION
RESPECTS
RETURNS
ULTRAHIGH
STEREOTYPED
CONSEQUENT
SPIRITUAL
DESATURASE
PERNICIOUS
NATRIURESIS
ETHOXY
OLIGODEOXYNUCLEOTIDES
NORMALIZING
NONGENETIC
DEOXYGENATED
EUBACTERIAL
EPSTEIN
ADJACENT
LATER
TRIACYLGLYCEROL
ADAPTING
COAGULATING
BAFILOMYCIN
PENETRATE
SUGGESTS
INDUSTRIALISED
CONTRIBUTED
ALTER
LORENTZIAN
STAB
CHARTS
ANTIPARALLEL
SUPERPOSITION
CLEAVES
HAEMATOXYLIN
COLLECT
FACILITATIVE
PERFORMANCES
SUGGESTIONS
HYPOTENSIVE
UNBALANCE
RADIOTRACER
MIGRATED
STOICHIOMETRIES
SIGNALED
VIALS
PREVIOUS
INEFFICIENT
POSTZYGOTIC
PERSONALIZED
PREDICTABILITY
AMELIORATING
OUTPUTS
EXACERBATED
ASSEMBLAGE
KINDLING
HIERARCHICALLY
OFFERS
POSTAL
RADIOMETRIC
AUTORADIOGRAPHY
AFFECTED
PROPOSITION
IMAGINE
URBANIZATION
EXCRETE
BURROWING
PARADIGM
STUDIED
TTA
IMPLICATE
HOMOPHILIC
ANTAGONIZED
NONENZYMATIC
TACHYPNEA
ACIDEMIA
ABSTRACTED
NEWMAN
PLANCK
SOCIOCULTURAL
WEANED
AMPLIFIES
ERT
INSIGHTS
MANEUVERS
YOUNGEST
ARSENAL
PHOSPHOENOLPYRUVATE
EFFECTS
VENTROLATERAL
CORNERSTONES
MILLIONS
LIMITED
COLOURED
ASSOCIATED
TRAUMATIZED
MANN
SUBMANDIBULAR
TAPERING
INNOVATIVE
LEACHED
INCOMING
WAYS
MIDWIFE
HORIZON
COMPETE
SPONSORED
PASSAGED
CONSTITUTED
MULTICENTRE
ANTICARCINOGENIC
AMBIVALENT
PROLIFERATOR
IMPOSE
AGGRAVATED
HINDER
CALORIMETRIC
SUCCESSIVELY
ENACTED
CALCEMIC
EXCEPTIONS
MOTONEURON
IMPEDIMENT
TRANSFERRING
TRANSLATE
BECAME
DIFFUSES
REPLACES
INTERRUPTING
SIMPLICITY
CEPHALOSPORIN
CONTRIBUTES
RAISES
BLOATING
PRESCRIBE
SUMMARIZED
CERTAIN
SWEEP
FOURTHS
ELECTROGRAMS
TIMED
TRANSLATIONALLY
DEACETYLASE
EXPANDING
MAINTAINING
UNSUPERVISED
IMMUNOSUPPRESSED
REOPERATED
FARMS
VARYING
IDEALLY
DUNG
ZYGOMATIC
PURINE
DISCLOSED
DIOPTERS
GOODNESS
QUANTIFIABLE
TALENT
DIHYDROXYPHENYLALANINE
KAPLAN
OSTEOCALCIN
VICE
SYNTHESIS
SCAVENGER
ACETYLGALACTOSAMINE
OPPOSE
ANTINEOPLASTIC
JOINTLY
COMPLAINED
ATHEROGENESIS
CAMEROON
EVANESCENT
OXIDATIVELY
MANAGING
SITUATED
USA
PULSATION
SHORTEN
OVERESTIMATION
SIMPLEST
ISOTHERMS
FASHIONED
TRANSDUCERS
MEANS
OPTIMISTIC
SAOS
DISTRACTOR
AHEAD
BROMINE
NONLINEARITIES
MONOMETHYL
VENTURE
EMANATING
HOSTILE
MITIGATE
UNIFORMITY
SIMILAR
NANOMOLAR
FEATURING
LIFELONG
LONGITUDINALLY
HAWAII
LAYS
MONITORED
BIOTA
INDURATION
GROSSLY
TROUBLESOME
EXECUTION
PERMEANT
RETAINS
EIGHTFOLD
NEUROBIOLOGICAL
TIBIAE
UND
PARESTHESIA
CYTOKINETIC
PERIPLASMIC
MICROBIOLOGIC
PREFERENCES
VARIES
IMMUNOPATHOGENESIS
DEMEESTER
THERMOCOUPLES
MODEST
PERMIT
CALL
SUPPOSITION
COMMENSAL
PROPYL
NASCENT
HEIGHTS
CATALYSTS
HAPPY
VASCULARITY
UNDERTREATMENT
THING
VICINITY
EXTRARENAL
CIRCUMSTANTIAL
POVIDONE
RECOGNIZES
LIGATED
CONVECTIVE
ALIKE
INSUFFICIENTLY
LECTURES
ANTAGONISTIC
IMMUNOCOMPETENT
COMPARABLY
IKAPPAB
SHARPER
PHOTOREFRACTIVE
HOMOGENOUS
MULTISITE
IRRITABILITY
ELECTED
MOBILISATION
BEAR
WITHDREW
URGENTLY
AGGRAVATION
ANTIESTROGEN
VERIFIED
INDUCES
CRYOSTAT
SUPPOSED
ADEQUATELY
CHECKS
ARCHITECTURES
COMPENSATIONS
TERMINATED
OWNERSHIP
NITROCELLULOSE
DISPLACEMENTS
VICINAL
TUMEFACIENS
OPPOSITION
INCUBATIONS
BASOLATERAL
REWARDS
KENNET
ENIGMATIC
STERILIZED
CHECKLIST
BLOC
SCANDINAVIAN
SEASONALITY
TOUCHED
COROLLARY
GLYCERYL
MISLEADING
FLATTENED
URAEMIA
OVEREXPRESSED
FACED
INFERIORLY
HITS
CONFERENCES
BREEDERS
PULLING
SLENDER
BIOMARKER
DISACCHARIDE
INADVERTENTLY
BUDGET
HOLD
STRIDES
SEROCONVERTED
INTERSECTIONS
ISOZYMES
RECOGNIZABLE
DEPOLARISATION
PARTICULARLY
NEPHROGENESIS
COMPRESS
RESEARCHED
CARNIVOROUS
MODULATED
BIOMATERIAL
INTERPATIENT
BEGINNING
PENTOSE
DEGRADATIVE
RETAIN
HARMFUL
ACTINOMYCETES
MENSTRUATION
ALLEGED
NECESSARILY
ADHERENT
EIGHTY
PERMITS
ANY
FIBROSARCOMA
TETRAMERS
PARTNERSHIPS
FORT
NEUROLOGICALLY
DYSPHORIC
MAXIMIZED
FACULTATIVE
SUBGROUP
ENHANCING
VIEWPOINT
BIOACTIVATION
OINTMENT
FORMULAS
IDIOSYNCRATIC
HIPPEL
PATTERNED
AUTOPSIED
OSMOTICALLY
OXYGENATED
SHORTENED
ENABLING
REVOLUTIONIZED
PERISTALSIS
LOSING
ASSISTS
GENERATES
AMPLE
ENDARTERECTOMY
ATTACH
COHESION
FINELY
OCTYL
UNBORN
INTEGRABLE
ELIMINATED
IDEALIZED
FARNESYL
GLYCOCONJUGATE
QUINOLINE
JUXTAPOSED
CONCLUDED
CADHERINS
SUPERINFECTION
ATTRACTED
UNCLASSIFIED
TRIATHLETES
DISTRIBUTED
INBORN
CHARLES
FUELED
PIVOTAL
DIDEOXY
DECREASES
WAGE
PICROTOXIN
ABANDONED
MIDWESTERN
DEPENDENCY
WARRANTS
ACCESSED
NORTHEASTERN
ARTERIOSCLEROSIS
SYNCYTIAL
ACHIEVEMENT
EXPANDERS
SEVERELY
SIGHT
WALES
ASSIGNING
TAIWANESE
UPFIELD
FORCING
INTEGRATIVE
OUTLOOK
BELGIAN
MAKE
VIAL
CARDIOGENESIS
GALLIUM
OBS
DIHYDROTESTOSTERONE
INTENTIONS
SEROLOGY
INDOORS
FARED
PROGRAMMED
OURSELVES
NIGRAL
ASTROCYTIC
PERITUBULAR
OBEY
AUGMENTED
PLS
NEUROIMAGING
DISSEMINATE
MALOCCLUSIONS
CAUSALITY
DUCHENNE
PROVOCATIVE
MODULATORS
THYMIDYLATE
GLUTARALDEHYDE
SUBLETHAL
CONVERSATIONS
DEEPENING
GLUTAMYL
ISOMERASE
VENULES
ALLOWING
EXTRAPULMONARY
LAGGED
AUTOPSIES
AMELIORATES
HEXAMETHONIUM
FUCOSYLATED
POWDERY
BLOT
CAROLINA
SYMBIONTS
FIVEFOLD
DICHLOROBENZENE
SEVENFOLD
SIGNIFICANT
PLASMALEMMAL
CARRYOVER
COIMMUNOPRECIPITATION
MULTIGENE
RATER
SUPERNATANTS
FADE
STREPTOZOTOCIN
DRAIN
IMMUNODEFICIENT
UNMASKING
MATHEMATICALLY
MULTIVARIATE
BRIEFLY
BIPHASIC
CONVEY
RELEASED
MEET
MUSTARD
ARTERIOSUS
GUANOSINE
LIEU
PRESENTED
GENEALOGICAL
ABRASIVE
COLLATED
ATTRACTING
BREACH
DAWLEY
ASSISTANTS
DILATOR
CULMINATED
VERSATILITY
EXTRAEMBRYONIC
DEPLETE
EXECUTE
FOSSIL
PHOTOSENSITIZERS
REWARDING
SYMMETRICAL
PHONE
TRAINS
AWARE
LOUD
OPTIMISED
SONOMICROMETRY
AUTOMOTIVE
AUTOANTIGENS
ACETYLPENICILLAMINE
INTO
SISTERS
CONFUSED
GREENHOUSE
BAIT
ROME
OURS
ADOPTING
DEPRESS
IMPERFECTIONS
UNCOVERED
TRIPHOSPHATE
COINCUBATION
REACTS
REFLOW
SUITABILITY
WITHOUT
CYTOGENETICALLY
SAY
ABOLITION
IMAGED
ROTOR
MODIFIABLE
MADIN
CONCEPTUALIZE
CANNOT
NEUROTRANSMITTER
HOSPITALISED
CHINENSIS
INVASIVENESS
STRUTS
INDEED
PROCEEDINGS
TRANSITORY
INTERPRETS
SUBCLONED
LIGHTS
DIAMINE
DPAT
CAPTURES
AGITATED
PHOSPHODIESTER
DILUTING
VISCERA
AUTOMOBILE
ADENOSYLMETHIONINE
CARDIO
ATTITUDINAL
BUTHIONINE
TYPHI
ADOPT
MONOGENIC
PROACTIVE
FLASK
SHORTAGE
SCHIZOAFFECTIVE
CURED
SHORTNESS
CLOSE
ISOTOPES
SYNTHETIC
WIDESPREAD
TRANSVERSION
UNDERSTAND
DISTRICT
HYPOTHERMIC
SUITABLE
CONSTITUTION
EXPANSIVE
THIOTRIPHOSPHATE
CANNULATED
TOXICOKINETIC
MORPHOMETRY
NONOVERLAPPING
OVULATORY
ORDINATION
IMPROVES
MANIFESTATION
MARKS
MICROGRAPHS
UTILIZE
QUALITIES
RELATION
BLISTERING
IMBALANCES
CONFLUENCE
KARNOFSKY
CRYSTALLOGRAPHY
CONTRIBUTORY
SUPPLEMENTING
QUALIFIED
NONMAGNETIC
SEPARATELY
OLEATE
ARTERIOLAR
REORGANIZATION
ENDOBRONCHIAL
AVERT
NEURITIC
UNCONSCIOUS
SUSTAINS
ENGAGES
CONTINUAL
SUCCEED
CONSTRUCT
REACTED
CURTAIL
PRELIMINARY
ALLOANTIBODIES
UNOPPOSED
UNDER
TOPOGRAPHY
EXPEDITE
LOCATE
PRETRANSPLANT
LIFETIMES
AMELIORATE
PREGNANE
NEONATE
SPECTROPHOTOMETRIC
ESTIMATED
OXALOACETATE
NEOPLASIA
SPECIFICITY
DISAGREED
MODIFY
IIIB
BELONGING
ELICITATION
PATHOPHYSIOLOGIC
UNREPAIRED
ELECTROPHYSIOLOGICALLY
DISPOSABLE
DEFINITE
REQUIRES
DESTINATION
DIACETATE
LEGITIMATE
OVERREPRESENTATION
SEMIANNUAL
SUPERCOILED
IMPLICATES
BIOMECHANICS
TRANSDUCE
ONCOLOGIST
EMERGES
BERNARD
EXAMPLES
ATTENDANT
PHARMACOGENETIC
RHINORRHEA
RADIOISOTOPE
PREMOLAR
COINCIDES
DISRUPTS
PITTED
MERCAPTOETHANOL
PSYCHOLOGICALLY
EMPHASIZED
YORKSHIRE
MONOOXYGENASE
SCANNER
SURVEYED
DESCRIPTIONS
CATALYSES
ELECTROCARDIOGRAM
BIOCHEMISTRY
ARCHITECTURE
DURABILITY
DYSMOTILITY
INTERRELATED
VENTROMEDIAL
SCHEDULING
STRESSOR
FOURFOLD
DO
CODES
HEXACHLOROCYCLOHEXANE
EVALUATING
BARBITURATES
ENHANCERS
INEVITABLY
CRANIOTOMY
TOP
FOCALLY
EXCEEDING
TRAVELED
NEOVASCULARIZATION
COMPARABLE
CARS
NEPHROTOXICITY
CUSTOMIZED
CONFOUND
DISMAL
CAPTURED
CASTS
EDUCATED
MASTOIDECTOMY
DRAWBACK
CONSEQUENCES
PROVOKES
FRAMESHIFTS
FIND
FREELY
RESUME
INDEXES
PRESYMPTOMATIC
SMOKER
UNSUBSTITUTED
QUINOLONES
SYNTENY
COMPRESSING
SATISFACTORILY
SEQUESTER
JUXTAGLOMERULAR
POLYCLONAL
RESERVOIRS
CONTROL
IRRATIONAL
SCAVENGERS
MIMICKING
WHITNEY
UNPROVOKED
PRESUMABLY
MCMASTER
HYDROGENATED
IRRITANT
INSERTING
ANAEMIC
STOKE
RUMINANT
UNEQUIVOCALLY
MULTISLICE
INDEPENDENT
NARROWEST
SERVED
CLAIMING
SUUM
SCENE
SACRIFICING
NITROSATIVE
ENOLASE
INFILTRATIVE
BOUTONS
NAKED
FACILITATE
FRAMES
FINISH
RAPIDITY
ESTABLISH
PROTEASOMAL
WEINBERG
YIELDING
GAVAGE
REDIRECTING
DIVIDED
SEDATIVES
CHOLIC
DENSA
MONOAMINERGIC
INTERLEUKINS
LATIN
UNABLE
PARTICIPATED
NEODYMIUM
CONJUNCTIVAL
CORNEA
EACH
APACHE
BOOSTING
PRECIPITATING
INTRINSICALLY
PERSONALLY
PENTOSIDINE
METHODS
PRODUCE
TOLERATE
FAR
ADOPTION
TITRE
TOXICANTS
RECOMBINANTS
THREADED
ACTIVATORS
MULTIPAROUS
STIMULATOR
TRICHLOROETHYLENE
ONLY
GLASGOW
EXPERTISE
PREDISPOSES
PLUMES
CULTURING
MINERALS
NAPHTHYL
STIFFER
BIALLELIC
TRAILS
BONFERRONI
REFINED
HYBRIDISATION
AMBULATION
REMEDY
TENSORS
NORMOGLYCEMIC
INTENSIFY
COMPARED
DOZEN
SMALLEST
PLANA
ITCHING
DRASTICALLY
PRODUCTIONS
IMPLYING
PUNCTATE
MESENCHYME
ANGULATION
ACCOMPLISHMENTS
PROGRESSION
CONTRACTING
ACKNOWLEDGING
DELIVERS
UNMODIFIED
ABATEMENT
TETRADECANOYLPHORBOL
SLOWS
DIMETHYLBENZ
OBVIOUS
NORWEGIAN
LEVELS
HOUNSFIELD
HEREAFTER
RADICALLY
PROPEPTIDES
DID
VENTRICULOPERITONEAL
ABSORB
EXCELLENCE
DIDN
OOPHORECTOMY
EMPHASISE
THERMOSTABLE
REDIRECTED
POLYTENE
USSING
BIOACTIVE
MARTIN
CHOLANGIOPANCREATOGRAPHY
CARIBBEAN
SPIRIT
LOCALIZE
ERRATIC
REGARDED
DIRECTIVES
MYRIAD
AUGMENT
PAPILLOMAS
CLIPPING
INEXPENSIVE
QUINONES
HEMAGGLUTINATION
TITLES
CORRELATES
WHEEZE
FORMALLY
ACCORDINGLY
TESTED
GENERALITY
COMPRESSIONS
RADIOPAQUE
DISAGGREGATED
NONPHARMACOLOGIC
PISUM
DEVASTATING
BEFOREHAND
PROMPTED
PUTATIVE
REMOTELY
HORNS
SHUTDOWN
ELECTROACTIVE
RADIOIMMUNOASSAY
NUANCES
CONFOUNDERS
ANTEROVENTRAL
THERAPEUTICS
FOLLOWS
MICROVILLI
ENDEMIC
LEGUMES
PILUS
NIJMEGEN
PAO
OBTAINABLE
HARDLY
NEVERTHELESS
FUTURE
CAPACITATED
SELECTED
MULTILOCUS
RADIONUCLIDE
CAVITIES
BLINDLY
MORI
REASSESSED
SOMATIZATION
PROPIDIUM
ABUSERS
GREECE
HARBORED
ASSESSES
RECIPROCALLY
IMPULSES
CONTAINS
WALLIS
PENICILLIUM
INDISPENSABLE
BROKE
PIRIFORM
IMPLICATED
RETURNING
FISHES
MICROTIA
PERMEATE
DISPROPORTIONATE
MILLILITER
OVERWHELMING
PROLONGS
TRANSPLANTABLE
SINKS
PRODUCED
BACKWARDS
DIFFERENTIATES
DORMANCY
PROFIBRINOLYTIC
FORMED
MAGNIFICATION
ALKALINIZATION
REFUTE
ILLUSTRATIVE
ENDARTERECTOMIES
PROPULSION
INFECT
BIVALENT
AUTONOMOUSLY
COMPLEMENTATION
TURBINATES
KNOCKDOWN
RELEVANT
COMMONLY
APPRECIABLE
SEROTYPING
CLASTOGENIC
SUPPORTED
ALLOWS
SUBSAMPLE
RHYTHMICITY
INDICA
METASTASIZE
COLLOIDS
EQUATES
ECDYSONE
ADDITIONAL
SPEAK
CHELATOR
VOLUNTARILY
GLUCONEOGENIC
CONCENTRATES
DISSOCIATE
JUXTAMEMBRANE
ANALYZE
TWISTING
ANEMIC
TRANSPORTED
NOTIFIED
THERMODYNAMICS
WHICH
HEMOCHROMATOSIS
SCANTY
ALCALIGENES
NORMS
CONVENTIONALLY
STRIKING
CHARACTERISE
LYAPUNOV
HANGING
PLAYED
POVERTY
HYPOTONIA
PHOBIA
TRUTH
SLOAN
MENARCHE
ASSAYED
TOKYO
OECD
LYMPHOPROLIFERATIVE
INSTITUTES
NONCOVALENT
ATTEMPTING
MISCONCEPTIONS
ELISAS
OCCASION
ENORMOUS
BINDERS
DEPARTURES
GYNAECOLOGICAL
HYDROXYDECANOATE
PROPORTIONATE
ANSWERS
UNIONS
EMERGING
BOTTLENECKS
EXTRAPYRAMIDAL
DISTORTIONS
FRAMESHIFT
CONGRESS
SALVAGED
ELIGIBILITY
ACQUISITIONS
ARBORIZATIONS
PUPILLARY
CATHOLIC
SEVENTEEN
CONTENTION
CLASSROOM
MULTINATIONAL
DISTINGUISHES
WON
ENTERICA
INTERFACES
DIFFUSING
REGENERATING
PROBANDS
UNCOUPLE
KEPT
ORTHOPHOSPHATE
WITHHELD
NONFASTING
HARRIS
QALYS
MERE
PAUCITY
EULER
LYMPHOPROLIFERATION
STRATEGICALLY
DISCONTINUED
ACHIEVE
RIM
PLOTTING
SHEETS
RELATE
BRITAIN
PERMANENT
POKEWEED
REPUBLIC
DRIFTING
IMMUNOELECTRON
TRANSFERS
EQUILIBRATE
MICROSEQUENCING
RECONSIDERATION
TRACK
DEFINITION
BLEEDS
GOVERNS
HEREBY
AMONGST
BACTERIOSTATIC
CHOREA
REPOPULATE
REOXYGENATION
EFFECTIVELY
CLOSES
PROCEEDS
JOBS
LEAVING
DOWNREGULATES
CHELATES
SPECULATIVE
HYDROXYPROPYL
RECOGNIZE
ANAMNESTIC
SHOW
STENOSES
FACILITATORS
SYSTEMICALLY
DROPPING
RETURNED
EXCEPTION
SIXFOLD
TOAD
HISTORICAL
METAPHYSEAL
GYRA
DISTINGUISHED
CROMOLYN
NONE
EXPOSES
SUGGESTING
CONVERSATIONAL
THEMSELVES
QUARTILES
MILLIGRAM
DEOXYCHOLATE
ANTERIORLY
INSERTS
WASHING
TENASCIN
HAEMATOMAS
STROMELYSIN
BEFORE
REJECTS
MAYBE
INFORMATIONS
EMPLOYING
CONFIDENTIALITY
DOCUMENTING
PAST
NOVEMBER
STOCKS
RELAPSING
RENDERED
PUTATIVELY
ELECTRONICALLY
PRINTED
PROXIMITY
OBJECTIVE
EXISTS
ATTACKED
INHABITANTS
REPEATABLE
ALWAYS
ESCULENTUM
NEGLIGIBLE
THROUGH
NEURITIS
KREBS
BUILD
HALVES
ANTICHOLINESTERASE
AROUND
EVERGREEN
ETHINYL
EXCLUDE
INVALUABLE
CONCLUSIVE
PDZ
COMMUNICATE
UNDAMAGED
DISSIPATIVE
SPRAGUE
ANTIPARASITIC
VIETNAMESE
RESEMBLE
ISOPROPYL
DEMONSTRATE
MAGNITUDES
NICOTIANA
THROMBOSED
SMART
NONZERO
ENTHUSIASM
DEFINITIVELY
SUBDERMAL
DIAGNOSE
SEXES
GYNECOLOGY
MATURITY
NONETHELESS
HORMONALLY
INACCURACIES
ENTAMOEBA
ACTINIC
DEXTROSE
PROGRESSES
FREEDOM
INTERFERONS
QUADRANT
GLOBULAR
DESIRABLE
HINDGUT
IMMUNOBLOTS
METABOLISED
MORPHOLOGIES
REMNANTS
COMPLIANT
WMD
TRANSEPITHELIAL
GENERALIZABLE
IMMUNOASSAYS
LITHOTRIPSY
HISTOMORPHOMETRY
FEMURS
COINJECTION
PARAFORMALDEHYDE
REPRESENTATIVE
SCIENTIFICALLY
HETEROSEXUAL
RAIN
PRODUCES
NEUROSPORA
CONFRONTATION
UNEXPOSED
DISPUTES
NEUROPATHOLOGY
VISUALIZATION
REGARDLESS
CAPABILITY
PARADOXICALLY
CENTRES
MOSTLY
SOLICITED
POLYMICROBIAL
BUTANEDIONE
SELECTING
MODULATES
EMOTIONALLY
FILTRATE
CORNER
PROGRESSIVELY
LASTED
ROTAROD
CAUTIOUS
PHYTOCHEMICALS
ATRIUM
COMMENTARY
HYGIENIC
STEALTH
ELECTROGENIC
ON
CREW
OUTPERFORM
IMMORTALIZED
AMELIORATED
UNREPORTED
MARSEILLE
DESORBED
HINDRANCE
SIGNATURE
PENTACHLOROPHENOL
BRONCHOPNEUMONIA
SENSATIONS
APPARENT
PHARMACIST
DRAINED
LIBIDO
COMMENCED
ACCELERATOR
BIODIVERSITY
YTTRIUM
PERPETUATE
APPROXIMATED
MESOLIMBIC
EXAMINED
ANTIDIABETIC
ADDITION
KM
ELABORATE
BENEATH
PERICHONDRIUM
RETURN
INTERSTIMULUS
DEMETHYLASE
CALCITONIN
TETRALOGY
BRACHIOCEPHALIC
STRAINED
MONOCLINIC
COVERING
POPS
IONIZED
KANAMYCIN
MENTION
SCL
PALMITOYLTRANSFERASE
INDUCTIVELY
SOCIETIES
COADMINISTRATION
ACETYLCHOLINESTERASE
INTRONIC
SPECULATE
HARMLESS
PURPORTED
IMPORTATION
BROWNIAN
NONMAMMALIAN
EVEN
RETARDING
LUNAR
PONTINE
ASYNCHRONY
FASCIOCUTANEOUS
OSTEOPONTIN
NECESSITATE
DECEMBER
VALENT
TEMPERATE
COLLABORATE
LYSINES
VALIDATE
DESERT
ASSIST
INDUCER
SAID
NITROSOUREA
TRENDS
CHIPS
ANOREXIC
MELANOCYTE
ENCOURAGED
SUMMARISES
AUDIO
PERENNIAL
REUPTAKE
PERPENDICULAR
BAYES
ELABORATED
PREPROCESSING
DEEPER
DIFFERENTIALS
WINGS
ADOPTIVE
INJURING
ORGANIZATION
CLUES
DRANK
WHEREVER
PRESSED
NONALLELIC
INSECTS
NORMO
DISCONTINUING
CHANGING
INFORMING
GONORRHOEAE
EICOSANOID
BUFFERED
HYPERSECRETION
ALKYLATING
PHOTODISSOCIATION
INGROWTH
MILES
AMPLIFIED
STEVENS
OBJECTIVELY
THROUGHOUT
ASSISTING
PHYLOGENIES
BIOAVAILABLE
TOXICOLOGICAL
SYMMETRICALLY
IFA
REPOSITIONING
HAEMOSTATIC
PERICARDIUM
REPLETE
CLONALLY
LICHEN
FUNCTIONALITIES
POLYKETIDE
REFUGE
ENCOURAGING
URGENCY
REFLECTS
CENTRALIZED
VOLTAGES
VENTRICLES
ADAPT
FENESTRATION
PREPRO
CONDYLOMA
ACTIVATABLE
PROSTANOIDS
UNWISE
CLINICOPATHOLOGICAL
CONTRIBUTIONS
SUPERVISOR
COLLECTOR
BETAINE
CERTIFICATE
UNIDENTIFIED
EXPLORATIVE
NEITHER
ANECDOTALLY
PUBLICATION
DESCRIBED
NONCOMPARATIVE
AKIN
HALTED
SUCCUMBED
CONTAMINATE
BOOSTER
UPREGULATE
DISPENSABLE
RHIZOCTONIA
DERMATOLOGY
CONCURRED
OBSERVED
SUBSTANTIATE
ACOUSTICALLY
INSTRUMENTED
ALLEVIATING
ALGEBRAIC
WAIST
CY
GTPGAMMAS
SURVIVES
MANDATED
MASSACHUSETTS
PROTEOGLYCAN
FORE
AMERICA
STRENGTHENING
INGEST
DECAYS
TIMELY
EQUIVALENTS
COCULTURED
SHARPLY
FIRED
ELICITED
VOMITED
FRANKLIN
DENOMINATOR
DELINEATE
TARDA
INFUSIONS
ESTABLISHING
STANFORD
VALIDITY
CAPSULOTOMY
RUMEN
ANCILLARY
PERCENTAGES
PERTURBS
DISCIPLINARY
ENDORSE
CARDIOPROTECTIVE
UNDERLIES
PRACTICALITY
EXFOLIATION
INDUCIBLE
FAVORED
APPROXIMATE
HOMEOSTATIC
HUSBAND
SELDOM
STRIKINGLY
COMPARTMENTALIZATION
PULSING
INTERPRETATIONS
TNM
SSRIS
INTRAHIPPOCAMPAL
THEREIN
PURPOSE
EXCRETED
MORAXELLA
TABULATED
SUITED
ORIENTATED
PRACTISED
HILUS
PARTURITION
CHOOSE
MAD
PHOSPHORYLATES
ANALYSIS
PEDESTRIANS
NIGRA
COMMINUTED
DISCOURAGE
HEAVILY
CHARACTERISED
DISTRACTORS
PREADIPOCYTES
COMPRISES
ENTHALPIES
OPENINGS
AMOUNTED
BROADLY
CONVENIENCE
LESSEN
ELABORATION
DIRECTING
LEADING
BASILAR
POSTTRANSPLANT
TRANSPOSABLE
OPENS
UPDATES
SCAVENGE
DILUTIONS
UNCHECKED
AUTOPHAGIC
OCCURS
SLAUGHTER
WAVEGUIDE
GLOMERULUS
REINTRODUCTION
DISPLACING
PHOSPHOLIPASES
DIMERIZE
KARYOTYPING
TELLING
OSTEOCLASTS
TIGHTLY
PHYSIOPATHOLOGY
DOWNWARD
LOSSES
COUNTERIONS
INTRAPERITONEALLY
MULTIPLES
PRONOUNCED
REGAINED
LIGATING
CALORIMETRY
TRANSFERASES
SPECTROSCOPIES
MATCHED
ADENO
PERMANENTLY
CORROBORATE
EMPLOYED
AFTERHYPERPOLARIZATION
STABILIZERS
PENINSULA
ALTERNATE
MOBILIZE
CONTRACTED
RESECTING
IN
NONRECEPTOR
IMMUNOMAGNETIC
GENETICAL
BLOCKED
DESPITE
DESTABILIZES
EXCEEDINGLY
HETEROTRIMERIC
IMPORTANTLY
RHEGMATOGENOUS
METABOLIZED
EASIER
WARRANTED
VASCULATURE
LATEST
ATTRIBUTES
COLOCALIZE
VILLAGE
INSTRUCTION
EMSA
EPITOPES
CHELATED
FELLOW
APPEARS
STRONGEST
CORTICOTROPIN
RETRIEVE
ADJUSTED
MCI
THOROUGHBRED
MIGRATING
CONTINGENCY
FINALLY
OSTEOPETROSIS
BOXES
PROBED
REGULATES
CONSISTED
ACCORDED
RELATEDNESS
ABNORMALITY
ONCOTIC
NONREDUCING
AMINOGLYCOSIDE
NEUROTOXICITY
VASCULARIZATION
IMPRESSIVE
ACETOXYMETHYL
TREATING
NOCICEPTORS
HYPOPERFUSION
TAKEN
TYPICALLY
UNPARALLELED
INTUITION
WITHHOLDING
PHILOSOPHY
DEMONSTRATED
FACILITATING
INTRACORTICAL
PICOSECOND
PROTOTYPIC
FITTED
EXIST
DIGITALLY
NOTIONS
WHOM
HARVARD
ARTERIOGRAPHY
OBVIATES
MEETINGS
ENSURING
ADAPTOR
SIMULATOR
EFFICACIES
FORTH
EDUCATE
DELTAS
ALERTING
OMISSION
THREADING
AESTIVUM
AGGRAVATE
NEUROPHYSIOLOGIC
HYDROPHOBICITY
RESISTANCES
PHYSICO
COADMINISTERED
FOCUSSED
INTERRUPTED
REINTERVENTION
ONTARIO
UNEQUIVOCAL
VOID
SLIPPING
THUS
PERPLEXING
INTERQUARTILE
EQUIPOTENT
NEIGHBOURS
BULLOSA
NANO
CONTRASTING
CONTINUATION
RELIES
INCISING
SUBSTITUTE
HISTOPATHOLOGY
IMMUNOLOGY
SERIOUSNESS
INDUCING
JACKSON
STABILIZES
CIRCLES
AGGLOMERATES
CHRONOLOGICAL
CONTRADICT
AZIDE
ADDRESSED
REPRODUCTIVELY
MECHANISTICALLY
ACCOMPANIED
ASSIGNMENT
POLARIZABLE
CEROID
EXCISE
CARRIED
SOMITES
REEXPLORATION
FOLLOWED
CONCENTRATING
MODULATE
GRANTED
DISPERSE
OBLIGATORY
CITATION
SYNERGISM
FIRST
CONTIG
PHOTOSENSITIZATION
ADVICE
UNDISTURBED
CONSTANCY
SIMULATING
NORMOGLYCEMIA
PROFESSIONS
FOSTER
DOES
MESODERM
STRIPE
ASK
RECAPITULATE
SYNERGIC
DISRUPTING
TRAIT
STATEMENTS
EXCITEMENT
ACCUMULATING
IGNORING
HIGHLIGHTING
RECENTLY
DELETING
SEVENTY
MESOTHELIUM
BACKSCATTERED
RHEOLOGICAL
CATARRHALIS
COMMERCIALLY
ORIENTATIONAL
PROTRUDING
INJECT
MANDATES
MECHANOSENSORY
OVERACTIVE
RECONCILE
PENDING
MONOCYTIC
PASSING
SCARCELY
HYPERREACTIVITY
SYNTHETICALLY
ITC
CREDENCE
ALGORITHMIC
LIPOPHILICITY
ANALYTICALLY
CONTROLLING
REFLECTIONS
AFFILIATED
POLYACRYLAMIDE
ACCUMULATED
PEEL
VAGINA
QUANTIFY
DIPROPIONATE
WASHED
PREVENTED
FRANKFURT
INCLUDING
MULTIFORME
MOLT
PRUDENT
SUCCUMB
HYPOVOLEMIC
REMAINED
FLORA
ANALYZERS
DIGITIZED
OVERCOMES
TALKING
RULING
INSTRUCTIVE
INTERSPECIES
PYROPHOSPHATASE
CHARACTERIZE
RECANALIZATION
ESTERIFIED
PROMOTING
NUCLEOPHILE
PHARMACIA
DIMINISHES
NUCLEOLAR
CORRIDOR
HYPORESPONSIVENESS
SEPARATES
STUMPS
INADEQUACY
SELLA
COMPOSED
IMPEDIMENTS
RASHES
ELECTROENCEPHALOGRAPHIC
CONJUNCTION
HALOGENATED
STRIPPED
PERTAINING
MINIMIZES
PHOTOMETRIC
ACCUMULATIONS
BROADENED
PAINS
OSTEOPETROTIC
WRAPPING
PINPOINT
PERVASIVE
KNOCKOUTS
BARORECEPTOR
ASTIGMATIC
HURDLE
CALIBER
BREAKDOWN
INTRAINDIVIDUAL
INTRAGASTRIC
NOMINALLY
PRESERVES
APPRECIATE
UPREGULATES
HAM
LABEL
RAISE
PRURITUS
OVERDIAGNOSIS
DEVD
ALLEVIATION
SOLE
OVEREXPRESS
XU
PROLONGING
INVISIBLE
MOLE
HOMOLOGUES
OXYGENS
GU
DISCRIMINANT
SEPTA
WHILST
CONSTANT
RETRIEVING
ORGANIZING
PAPUA
LUMENAL
LENGTHENED
SORTED
ROUTINES
LOGICAL
PARAMOUNT
DISHES
EXPANDS
ASSESSED
ACQUIRES
FEWER
HAEMATOCRIT
VISUALLY
UICC
AGONISTIC
SPIRO
ACCOMPANIES
KEYWORDS
RESIST
NUCLEOCAPSID
AMBIGUITY
HYPOTHETICAL
SAFELY
ADDING
JUDGED
ADVANTAGEOUS
RESTRICT
MELANOGASTER
LABILITY
AFTERLOAD
EXPLAINED
ELECTROLYTES
HOWEVER
MILLISECOND
RHODOBACTER
PHENOTYPICAL
HISTOCHEMICALLY
DEOXYNUCLEOTIDYL
POSTINJECTION
SIDEROPHORE
OVERLOADING
EVANS
EMBRACED
RECORDINGS
INFECTS
HYPOTONIC
UNCERTAINTIES
METALLOPROTEINASE
IMMUNOCOMPROMISED
UNSATISFIED
SENSITIVELY
IMPLANTING
DROPPED
ADDRESS
DOING
LITTLE
INOCULATING
LYCOPERSICON
RECURRED
NJ
HYPOVENTILATION
UNPREDICTABLE
INTERMITTENTLY
FAULTY
POPULATE
PROBABLY
REPRODUCED
EXOTHERMIC
ONTOGENETIC
PARADOX
MINN
GLUCURONOSYLTRANSFERASE
QUESTIONED
WHICHEVER
TRANSMITTERS
GENBANK
OUTGROUP
OPERATE
CYANOTIC
REPRESSIVE
EXPONENTS
REDO
BOOM
RULED
LEUKEMOGENESIS
BUTTERFLY
DISRUPTIONS
INCLUSIVE
TRANSMIGRATION
AMONG
INSERTIONAL
SUPPOSE
FULLNESS
CRAVING
APPRECIABLY
DEPENDED
SUPERFUSION
DEEMED
ECTOPICALLY
DEREGULATE
NOSOLOGY
EMIT
LIVES
GRASSES
INHALANT
REPLICATE
ABRUPTLY
SYNERGISTICALLY
ADAPTIVELY
SHUT
MONGREL
LOCALIZING
CONTRADISTINCTION
BIOGEOCHEMICAL
ADMITTED
APPEARING
DEPHOSPHORYLATED
ABILITY
PHYSICS
GLOTTIS
HAPLOID
INCLINED
PBN
AZIMUTH
OVERLY
CHANGES
TRITICUM
APPROACHING
FULFILLED
RESTORE
ALIZARIN
DETERIORATES
HOLDING
SENSITIZES
HAMARTOMAS
SUBSTANTIATED
SHOWS
GUIDEWIRE
CATHODE
RARITY
UNICELLULAR
CATALYZES
DENOTED
INFILTRATED
POSE
PLACENTAE
PLETHORA
DWARFISM
CUMULATED
JAPONICUS
OXIDANTS
MITOGENS
INVALID
INFER
LOCATING
IMPOSSIBLE
FAIL
PEANUTS
PRESENCE
MARRIED
EQUIMOLAR
COLONIZE
ISONITROGENOUS
COEXISTING
AMPHIBIAN
DENUDED
PRECEDES
AUTOMATION
PATHOBIOLOGY
DIBENZOFURANS
EXPORTED
SUPRASELLAR
DISCRIMINATORY
HARBORS
ALIVE
DISSIMILARITY
EAS
DREW
MECHANO
PERFORMS
ACCEPTED
DISCRIMINATE
ORIGINATED
VALID
ACCOMPANYING
ROSTROCAUDAL
PRECISE
CONNECTING
VARIETY
ELECTIVELY
MINNESOTA
EXPOSE
POLYCHLORINATED
OVIPOSITION
ECONOMICALLY
RANDOMIZATION
SAKE
BOLTZMANN
ENCOURAGE
PHOSPHOSERINE
OUTWEIGHED
ORDINAL
REPORTER
DEVIATE
HEPATOCYTE
THEIR
IRRESPECTIVE
UNDERSCORE
TIREDNESS
SUPPLEMENTARY
RECURRENTLY
WORSENS
DESERVE
OSTEOCONDUCTIVE
POLYPHARMACY
POORLY
RELIED
SEGMENTED
EXHAUSTED
SUPERFICIALLY
ROTATORY
FLAVUS
SPARE
HEPES
DURATIONS
COMMONPLACE
MICROVASCULATURE
COLIFORM
NORMOTHERMIC
EXERTING
INDICATED
COMMIT
CERTIFYING
ALTERNATELY
IMPACTION
RESPONDENT
DEREGULATION
TELEMETRY
TRANSVERSAL
ALAR
TRACED
DELINEATING
RATIONALIZATION
BIOMICROSCOPY
FEASIBLE
UNMET
EXTERNALLY
PSYCHOSTIMULANT
SEARCHES
DIHEDRAL
SEASONS
MUNICIPAL
INHIBITING
BEEN
BID
STINGING
IMMEDIATELY
MICROS
TONICALLY
APPEAL
HYDRATE
UKRAINE
SENSITIVE
CORRELATIONAL
OF
SCALED
FLUORESCENTLY
EPIGENETICALLY
QUENCH
NOTION
MORPHOLOGIC
MITOCHONDRION
FIVE
BENEFITS
FLAWS
INTUITIVE
RESEARCHER
ACCRUED
ROOTED
INTRAVESICAL
HYBRIDOMA
REVERSING
METAZOAN
ANABOLIC
NONRANDOMIZED
MOTIVATE
QUADRUPLE
DECIPHER
ULTRACENTRIFUGATION
SPL
TENTATIVELY
ACHIRAL
RADIOPHARMACEUTICALS
POPULATED
RETICULOCYTES
IMPROVING
SUPPLEMENTED
INCISORS
COMPARES
REFINE
CONVENIENT
SNB
CROWDING
AGENDA
CONFINEMENT
DEFINES
STUDY
MOUNT
HABITUAL
JEOPARDIZE
CREATING
ERGOMETER
AUTORECEPTORS
DEBATES
COMING
CONFIRM
DELETED
PREDOMINATELY
MATER
DEPENDENTLY
CLOACAL
CONTROVERSY
OBVIATE
ANCESTRAL
SUPPLEMENTATIONS
AMINOBUTYRIC
COMPETITIVENESS
PADS
RESEMBLANCE
DECLARED
SUPPRESS
REPRESSES
RECONSTITUTING
FACTS
INTERPOSITIONAL
SHAKER
DISTENDED
CONTRA
SMOOTHED
SKY
INTENSIFIES
LIQUIDS
PUTREFACIENS
BUFO
OBLITERANS
CYCLED
POTENTIATES
QUALIFICATIONS
FIRSTLY
CONSTRICTION
CORPORATION
STORING
DIGESTS
UNDERSCORED
ENHANCEMENT
ACHIEVABLE
PHOSPHORAMIDITE
INSTITUTION
APIS
URETEROPELVIC
COMMENTS
BONA
GINGIVA
STRONGLY
RELAXATIONS
SUPPORTING
RISEN
PARACRINE
PNET
EXTRACELLULARLY
POTENTIATE
SUBJECTIVELY
DEPOLYMERIZATION
COCULTURES
MINIMISATION
TROCHANTER
JUDGE
FAIRLY
HIGH
ORIFICE
ETHYLENEDIAMINETETRAACETIC
ENABLE
MINUTE
LILLY
INABILITY
PREVALENCES
ARRHYTHMIC
SENSITIZE
SOONER
HAS
ENDOTHERMIC
LEPIDOPTERA
PHONON
WISHES
FLORENCE
DISSATISFACTION
MULTIPARAMETRIC
VARIABLY
VISIBLE
CONSIDERING
SUBSIDED
WASHOUT
IMMUNOCHROMATOGRAPHIC
HYPOTHESIS
COMPETES
OCCURRING
CYCLOPHILIN
DEMONSTRATING
KNOWLEDGEABLE
INTERDEPENDENCE
CLOSER
PARTITIONING
CARDS
SYNTHESIZE
OTORHINOLARYNGOLOGY
DIFFUSIBLE
INSURERS
QUOTIENT
POSTOPERATIVELY
EQUIVOCAL
FAVOUR
SPACERS
EQUILIBRATED
MITOGEN
NATIONALLY
MESENCEPHALON
COTRANSFECTED
ANOXIA
CRESOL
POLYADENYLATION
ENLARGE
PROFUSE
IMMUNOSUPPRESSANTS
BIOENERGETIC
DIEGO
PREPARING
PHYSIOLOGICALLY
BASED
HIDING
TRANSCUTANEOUSLY
CONTRADICTS
MANCHESTER
DELINEATED
NADIR
REVERT
EXPRESS
ENDEAVOR
AN
CONCATENATED
EXCITING
ALUMINA
CONCORDANCE
APPROVAL
UNEXPLORED
EMBASE
DORSUM
DEVELOPS
CHALLENGING
ANHYDROUS
EXPERIMENTS
DFS
TRANSPLANTATIONS
OBTAINED
PALINDROMIC
PICKED
ENTERPRISE
AUGUST
CONFER
ADVOCATES
SPECIALISED
DITHIOTHREITOL
ENDOTHELIA
INTOLERANCE
NEUROANATOMICAL
AGREE
ALTMAN
INDIRECTLY
COLLIMATION
CEILING
COBE
NEUROECTODERMAL
COWORKERS
INHABITING
INSENSITIVE
LASTLY
LOCK
ORIENTING
STRONGER
PRESSURIZED
CONCAVE
ABSORBS
FACILITATES
ELUSIVE
EVALUABLE
EIGHT
NICHES
DIASTOLE
REVERSIBLY
ALONGSIDE
REPRODUCE
PYRIFORM
POOREST
RECRUITED
PASSION
SYRUP
DECAYING
MAILED
EXHIBITED
RESTORED
TBSA
NEUROCHEMICAL
PELLET
INCOMES
MALAISE
PENCIL
WARNING
EXACERBATES
ADVANCEMENTS
ACYCLIC
ROUNDS
GLYCAEMIC
IMMUNOLABELING
LOWERING
EXPLAINS
DETECTABILITY
RESEARCHES
OWING
CONVECTION
BREASTFEED
HEMIARTHROPLASTY
PARTIES
DISTANTLY
UNSELECTED
COOLER
THEREOF
BERLIN
SUBCHRONIC
PECTIC
ELIMINATES
DELTAP
ISOCHROMOSOME
VASCULOPATHY
QUITE
MONOMERIC
ISRAEL
HYPHAE
GOODS
LESIONAL
CONSTRAINED
NATIONWIDE
PARTITIONED
PRIVILEGED
CRYPTIC
PROMETAPHASE
STIMULATING
ETIOLOGIES
JUDICIAL
MICROVESSEL
SUBREGIONS
DISSECT
OCCUPYING
CYTOLYTIC
URATE
COSTA
USEFUL
PHAGOCYTES
DENITRIFYING
TAMPONADE
UNEVEN
CALCEIN
CRYSTALLOGRAPHICALLY
ALASKA
RESEMBLED
OCCUR
CHONDRAL
PREOVULATORY
ONE
ULCERATION
PUTS
RETROSPECTIVELY
BENEFITED
EITHER
GOVERNED
STALLED
BICISTRONIC
SEALED
NONNEOPLASTIC
SLOPES
BIODISTRIBUTION
IMMUNOREGULATION
TWELVE
ASPIRATIONS
CONSTRUCTING
SUBMERGED
TRIPHOSPHATES
PROHIBITS
DEAMINASE
TRANSLUMINAL
ALERTNESS
FUNDAMENTALLY
CENTIMETER
CONFLICTING
MULLER
BRISTOL
LOCOMOTION
BEARS
REPRESSORS
CROATIA
BUREAU
CZECH
ARABINOSIDE
DEPLOYMENT
GREATLY
MENTEN
TRANSMITTER
TERMINALLY
STAY
DRASTIC
RESTS
BEHALF
SONOGRAPHICALLY
OCTAHEDRAL
OSCILLATE
PHYLOGENETICALLY
LEARNS
ABSTINENCE
EXECUTING
ANALYSES
UNDEFINED
ZEA
VERIFYING
HERBIVOROUS
DRIP
FILTERED
THERMOLUMINESCENT
FLUORESCENS
KIN
BAKING
INTERVENING
LIBERATION
PROMPTS
PROLIFERATED
SANTA
CRYPTOCOCCUS
POLLINATED
ASKED
BIOSYNTHETIC
SCENARIOS
IMPOSSIBILITY
CRUCIALLY
CONSIST
COMPELLED
RESULTANT
CLARITY
POSSESSES
WATSON
USELESS
ATTEMPT
GENEROUS
ANTEROGRADE
REMEDIES
KYOTO
REASONED
GEOMETRIES
UNSOLVED
STAPLE
TOOL
ANISOMETROPIA
EVERYONE
COTYLEDONS
HEPATOBILIARY
FEW
REQUIRE
HAPLOIDENTICAL
MOLECULE
MAYS
ENDOCRINOLOGY
DIATHESIS
IMPLIES
AUTOCATALYTIC
GRAPHICAL
GENESIS
BYPASSING
ENVELOPED
FABRICATE
EMBRYOGENESIS
KETTERING
ALLOTTED
ALDEHYDE
PROTHROMBOTIC
CRYOPROTECTANTS
ANECDOTAL
PLACING
INC
PANNING
UNDERLINE
MULTIFACTORIAL
EXCLUDING
EPICARDIUM
IMPARTS
SPM
LOWERS
DEMOGRAPHIC
WORKSTATIONS
NEUROTOXIN
EXOGENOUSLY
FATES
PARASITOLOGY
UNFORTUNATELY
LOCKED
ECONOMISTS
MAPLE
LACK
PROMETHAZINE
DISMISSED
TRANSECTED
SPINOCEREBELLAR
PASSENGER
PNEUMONITIS
FRACTURING
VICTIMS
PROPENSITY
INVESTMENTS
EFFECTED
FLEXIBILITY
GLYCO
RETESTED
REFLECTING
EXAMINE
BLUNTED
COMPROMISE
SIXTY
COLLISION
AEROBICALLY
ASSET
MYELINATED
RETREAT
SUPRAVENTRICULAR
IMMOBILISED
IBERIAN
ACCOMMODATE
AFFECTING
PURCHASE
DATASETS
CATALYSE
ABSORPTIOMETRY
IMPEDE
CUMULATIVELY
INTERMEDIARY
BESIDES
KNOWS
COUNSEL
HINGED
DICTATE
PARTITIONS
ACTED
XPS
EVALUATED
ASSIGNED
PLASMAPHERESIS
EXTRAPOLATE
ADOPTIVELY
ASSERTION
KILLS
WAS
BIOTINYLATED
NONCONSERVATIVE
SELECTS
MULTIVARIABLE
DAVIS
CONGO
VIGNETTES
LONGISSIMUS
NITRIFYING
REPLICATED
CONICAL
MODELLED
GLOBUS
REFUTED
SYNCYTIOTROPHOBLAST
SAVE
REAPPEARED
INOTROPES
JUDGING
COMPLIMENTARY
GLYCOPROTEIN
NEUTROPHILIC
CIRCUMFERENCES
ENSUED
ANTAGONIZE
COSTAL
BACKUP
PAY
ONTOGENY
SEVERE
SPIROMETRY
MULTIFACETED
ANTIAPOPTOTIC
BENZOIC
CLASSIFY
COME
MYRISTATE
ELECTROPHORETICALLY
OXYHYDROXIDES
INTERESTED
HYPERLIPIDEMIC
TENTH
MANIFESTED
DIVIDE
DITHIOCARBAMATE
SUBCHONDRAL
DIBENZO
ILEUS
CONSTRAINS
PHENOTYPING
ERADICATING
INITIATOR
SUMMARIZING
DIALYSATES
CORRESPONDENCE
CONSULTANTS
INCARCERATION
PREVAILING
UNLIKELY
INVERTED
DEDUCE
REVIEWERS
NINETEENTH
MALALIGNMENT
REPETITIVELY
SERIALLY
BIOMIMETIC
HYPERBILIRUBINEMIA
PARAPARESIS
NECESSITY
PRECLUDED
DISLOCATED
SUPRACHIASMATIC
ENTEROPATHOGENIC
VITELLOGENESIS
DIRECTIVE
UNRELATED
CAECUM
INTESTINALIS
ATTRIBUTING
SHUTTLE
REACHED
FOOTPRINT
PROVOKING
CONCLUSIONS
ALERTED
WAKEFULNESS
FAVORS
EXHAUST
SON
VULNERABLE
LYSOPHOSPHATIDYLCHOLINE
POSITIONS
SIALYLATED
ELIMINATING
COARCTATION
MECHANOCHEMICAL
KETOSIS
SUPINATION
STARTLE
COMMONEST
ONCE
EMPIRICALLY
NORMALS
REPARATIVE
CHANGED
APPLICABILITY
PECULIAR
OPTIMIZE
CENSUS
ENRICH
RIGOROUSLY
HYDROLYTIC
BROUGHT
ISOPROPANOL
COSINE
SUBSTRATUM
GONE
INTEGRITY
AVIDLY
CONSISTING
ABNORMALLY
DETERIORATION
CHOSEN
WARRANT
ROBUSTLY
AEROALLERGENS
ENERGETICS
CONVENED
PLEATED
METHANESULFONATE
SURPASSING
HYDROXYNONENAL
HEPATOMEGALY
FILLER
OVERWHELM
INCREMENTS
REUSABLE
RESEMBLES
COVARIATES
ELEVATIONS
SEPARATE
PLASMON
JAKOB
WIDTHS
ANATOMICALLY
MACROSCOPICALLY
DECADES
VOIDS
SCRATCH
CENTURIES
VISITED
XENOBIOTICS
ADMIT
SEVERAL
HYPOCOTYL
WORSEN
PALPEBRAL
HISTORIES
AFTERMATH
PRACTISING
HELPED
INNERVATE
MOTIVATED
NONPHOSPHORYLATED
ADDICTED
SURROUNDS
PTERYGOID
PERMEABILIZATION
NEURITES
PERMEATING
BROMO
ADD
ASIDE
WENT
MOLAR
DRAWBACKS
AFTER
VANISHING
PROPORTIONAL
INHERENTLY
UNFRACTIONATED
CONSTELLATION
PENNSYLVANIA
INCONVENIENCE
TAILORED
CAPABLE
SUBGENOMIC
MICROMETERS
TABACUM
DOME
OPENERS
MICROELECTRODES
GOES
CONFIRMING
EXHIBIT
MISLOCALIZATION
CREUTZFELDT
HALT
IONIZATION
STANDARDISED
SHOWED
UNREGULATED
RECESSION
RARER
SHEWANELLA
MALFUNCTIONING
CONFLUENT
PRESENTS
BASING
CHIMERA
REEXAMINED
LOBULE
CONSISTS
ENDOWED
OUTWEIGH
REDISTRIBUTED
CPU
SCINTIGRAPHIC
CUCUMIS
UNDIGESTED
HOUSEKEEPING
OPERATIONAL
LOWLAND
CLINICAL
DROVE
TRACING
TO
UNDERTOOK
PRINCIPLE
GYPSUM
REPRODUCING
MILLIMETERS
RADII
ISOXAZOLE
ETHICALLY
COMPLAINING
REGULATED
SUBCELLULAR
COMPRISING
NONDESTRUCTIVE
GEOLOGY
METRICS
ACYLTRANSFERASE
ARTHROSIS
PROCASPASE
STEADILY
IONOPHORE
STANDPOINT
DISTINCTLY
THRIVE
PLACE
ANTIFERROMAGNETIC
ISOENERGETIC
TWENTY
UNIVERSITIES
CORTICOSPINAL
ATRAUMATIC
STRATA
SWITCHES
MECHANICS
HALLMARK
DECARBOXYLASE
ILLUSTRATIONS
CALENDAR
ELECTROCARDIOGRAPHY
ARMAMENTARIUM
MISTAKE
GABAERGIC
STILLBIRTHS
INTERCHROMOSOMAL
CREVICULAR
LITERATURES
POTENTLY
METHYLGUANINE
METABOLIZE
ISSUED
TETRAMETHYL
GOLDMANN
ATTRACT
JUSTIFIES
MASSAGE
ADVISABLE
THERMOSTABILITY
PARTICIPATORY
INDUSTRIALIZED
NINETY
PAVLOVIAN
INTRAOPERATIVELY
PAYING
HYDRONEPHROSIS
HALLMARKS
CONCURRENCE
CLINICOPATHOLOGIC
PRIMORDIAL
LAMINECTOMY
METAPLASIA
SELECT
DISPLAYING
OBEYS
HISTOGRAM
CONTAINMENT
SCENES
DARKNESS
INCUR
UNDERPIN
STEEPER
PERMITTING
LENGTHEN
QUALITATIVELY
SECTIONS
ORGANISATIONAL
DAWN
MODESTLY
MOUNTAINS
EXPECTATION
FIBROGENIC
HYPERPROLIFERATION
HANDHELD
ATTRIBUTED
LYMPHOPENIA
DISCERNING
SPATIO
COINCIDED
PORPHYROMONAS
PREOPERATIVELY
GERMANY
HYPERVARIABLE
HEARD
DRIFTS
INTERSTRAND
INNERVATING
GENERALIZE
MAINLAND
USEFULNESS
HOMO
SHAPING
SOLUBILIZATION
DIMETHYLTHIAZOL
SUSCEPTIBLE
ORTHOLOGUES
DEDICATED
AUTOFLUORESCENT
ISOPRENOID
OUTS
INDEXING
TRANSMISSIONS
COULD
FRANCISCO
TOOLS
REPLICATES
SET
WITHSTAND
MAINTAINED
STANDARDIZATION
PNEUMOCYTES
CBS
FINER
UNDERMINING
ELUCIDATES
MISINCORPORATION
SESSILE
REVEALING
COMBINING
CLAIMED
SUBTLE
KRUSKAL
SEALING
CAMPS
PSYCHOMOTOR
PEERS
PHOSPHORIBOSYL
ORIGINATE
MENINGIOMAS
MATURATIONAL
PREVAIL
SURVIVORSHIP
NEAREST
ELECTROCHEMICALLY
INDUCE
COSTIMULATION
FULLY
ALTERS
CARDIOTHORACIC
MUCOSAE
NRTIS
PACKAGES
ANTICOAGULATED
PREFORMED
ESCAPING
GLOTTIC
PRIMORDIA
WEAKER
GARDEN
FOUND
DESIGNATED
SSI
STRESSES
REACHING
DESTROYING
DELTAG
ADVOCATE
BECKER
NEPHROLITHIASIS
TRACKED
ANYONE
PREDISPOSE
ENTERED
THESIS
METHANOGENIC
REACTIVATE
SYNGENEIC
ENTRAPPED
CALCULATED
DELIBERATELY
CANDIDATE
ADMINISTERING
CRYOSURGERY
PROTOTYPICAL
PARALLELED
INTERFERED
SEMISTRUCTURED
ABBREVIATED
GERBIL
DISADVANTAGED
LAPSE
CHEMOPREVENTIVE
EMPTY
PROVIDING
UTILIZED
PHOSPHORIC
EXCLUSIVELY
GEOGRAPHY
REPEATABILITY
MULTISTAGE
DENY
ABSCISIC
SURELY
ANTICHOLINERGIC
VALIDATED
ILLUMINATED
CHARACTERISTIC
CONTACTED
REPLICATING
SIMILARLY
PRECLUDES
MILDER
INTERCURRENT
HAMSTER
MESORECTAL
DISTRESSED
IRRITABLE
FUELS
REPRODUCIBLE
TOES
CONSEQUENCE
EYED
COMPREHEND
GRASPING
TAGGED
HEPATOTOXIC
DIENE
LUTEOLYSIS
MICHAELIS
BITING
INEFFICIENCY
INVESTIGATE
COLLECTS
PARTICIPATE
BY
WEIGHTS
POTENTIATING
PREOCCUPATION
PINUS
IMPLICATING
DISTINCTIONS
POSSIBLE
RADIOGRAPHICALLY
SEEMED
LANDRACE
ANALYTES
CYTOPLASM
LEARNT
INFERENCES
VISUALIZING
MONONUCLEOSIS
JUDGMENTS
WAVEFORMS
IMMUNOCHEMICAL
ASSESSING
DISAPPEAR
TETRAPEPTIDE
NORMALLY
IKDC
EUBACTERIA
AERODYNAMIC
SUMMARY
WEANLING
SERVE
FLUORINATED
STAYING
UNMYELINATED
APPEAR
PYRROLINE
SPIROMETRIC
MEDIALLY
GLYCOSYLASE
TEAMS
PHARMACOECONOMIC
PSEUDARTHROSIS
PROXIMALLY
NONFUNCTIONAL
CINAHL
FORTUNATELY
DISCOVERY
POSTTRANSCRIPTIONAL
NEUROLYSIS
TRAINEES
WHOLLY
SPANS
DIAMINO
ANHYDRASE
CONSTRAIN
CORRECTING
AMINOACYL
RESULTING
MENTIONED
CYTOLOGICALLY
FOUNDED
NEGATIVES
APPROVED
ADVISE
DIRECTIONALLY
LAUNCHED
BLENDS
MCGILL
EXTRAORDINARILY
PRESERVING
PUBLICATIONS
TURNED
TRANSDUCING
CONCISE
CLARIFY
AUDIENCE
MUTILATION
PLASTER
REMOVE
UNREMARKABLE
CROSSLINKED
ROUGHLY
SPECIALIZATION
SUBCLASSES
UNINTERRUPTED
MICROANGIOPATHY
PRACTICABLE
IMPETUS
ADHERING
STIMULATORY
REMEMBER
INVADED
ASSURED
CHEMICALLY
CRUSTACEAN
AUTOCLAVING
SARCOMERES
BIMODAL
ASPARTIC
CHLOROPLASTS
INSTRUCTED
MUTAGENS
TETRAGONAL
VIOLATION
LANGENDORFF
SPECTROMETER
OPTION
SOCIETY
RESUMPTION
PRECAUTION
MECHANOSENSITIVE
DICHOTOMOUS
PROMISE
VARIOUSLY
SLOWLY
PHYTOTOXIC
UNKNOWN
REFERENCED
TOLERATED
MALFUNCTION
ADOPTED
WORST
PRECLUDE
TRADITIONALLY
CONTRAINDICATIONS
SATIVUS
MESENCEPHALIC
IMPEDES
ICELAND
ELECTROTONIC
EXAMINER
FERTILIZE
LOOSENED
CONVERSE
INTESTINES
BUT
HARVESTS
PARAFFIN
REPERCUSSIONS
BORDERS
REGISTRATION
IMPACT
DROPOUT
CONFORMITY
CARBONYLS
EXTRACTABILITY
WITNESSED
EXTRAMEDULLARY
TOXICODYNAMIC
UNCOVER
EVOKES
EXPLICITLY
SEROLOGICALLY
SPHAEROIDES
CATABOLIC
NAVIGATE
PLURIPOTENT
KINKING
UPDATE
PRESERVE
INTRIGUINGLY
PHARMACOKINETICS
ELECTROCARDIOGRAMS
VOLTAMMETRY
REACTIVITIES
KT
OVERESTIMATE
CONFINED
OUTSIDE
UNDERTAKING
PREDICTABLY
EXCEED
DISAPPOINTMENT
HAVING
OVERWHELMED
ARE
FIBRILLARY
STIMULATORS
BACTERIOLOGY
SPORTING
FRACTIONATION
PHARYNX
OTHER
ENDING
DELAYING
UNDERSCORING
CALLING
HYDRODYNAMICS
GLAXOSMITHKLINE
REVIEWING
BIN
POTENTIAL
FERROCHELATASE
ENVIRONMENT
MICROCRYSTALLINE
PLETHYSMOGRAPHY
RETROSPECTIVE
CONSTITUTING
NONVERBAL
SUBFERTILITY
INCOMPRESSIBLE
COLONIAL
OUGHT
ZOONOTIC
FISCAL
FRESHWATER
PORTS
AWAKENING
FOUNDATIONS
PATHOLOGICALLY
MAINTAINS
DETERMINATIONS
PERSISTENTLY
POSTLABELING
RESUMED
INTRASPECIES
POSTINFARCTION
NARCOLEPSY
TOLERABLE
SATISFYING
TITRATION
JOINED
DESTROY
MICROENVIRONMENTS
GIARDIA
NONOATE
OVERLYING
UNDETERMINED
COUNTED
PARASAGITTAL
WRONGLY
KEY
HYDROXYDEOXYGUANOSINE
FIGO
SUBSCALE
BEYOND
GROUPED
ELLIPSOID
OUTDOORS
RELYING
SIMPLIFIES
METABOLISING
ROUNDING
OUTLYING
ADRENOCORTICOTROPIC
CERTAINTY
THIRDLY
ACTS
INTRANASALLY
CONVULSION
NEIGHBORS
OBSTETRICS
ADEQUATE
PROFOUNDLY
BRINGING
RELAPSES
TRY
CATEGORIZE
GENERALIZATIONS
TRUNCATIONS
ASPIRATED
WASTED
ASSESS
CHRONICITY
MICROLITER
THERMALLY
PREMATURELY
NEUROPATHIES
REASSESSMENT
SHIELDS
BELGIUM
PLAINS
TEX
IBERIOTOXIN
ANTIHISTAMINE
INTERACTIVE
COMPELLING
SURE
HAMPSHIRE
THANKS
PROPANOL
SPURIOUS
DETERIORATE
WALKS
DEHYDRATED
PRIORITY
WHEN
METHYLXANTHINE
CUMBERSOME
DUNCAN
PIXEL
PERCEIVE
BUILDS
REMODEL
STATISTICALLY
RECTIFICATION
TRANSIENTLY
HALTING
OBTAINS
OLDEST
DUTIES
PEPTIDIC
DECREASED
SQUARES
STABILIZING
FALLOT
PROCESSORS
EVADE
RESIDUALS
PIPETTE
PROCURED
TRANSFORM
DAMAGING
HYPERINSULINEMIA
PERSISTED
DYSCRASIA
PSC
ASSUMED
INTRAMUSCULARLY
HOLSTEIN
PREDETERMINED
EXPLAIN
OPTIMIZES
HERSELF
UNSUITABLE
INACTIVATE
ENROLLED
EMERGE
HYPOTHESISED
COAST
UPS
ENGINEER
DEGENERATING
IMAGINARY
LIGHTER
STANDARDIZING
SACCHAROMYCES
STOPPED
DIGESTIBLE
DYSFUNCTIONAL
RESTING
AMYOTROPHIC
SUFFICIENT
REFS
YEASTS
INSTITUTING
OCCLUSIVE
TRIPARTITE
ELUTED
CLADOSPORIUM
THEREBY
TWISTED
LOCALISED
THERAPEUTICALLY
CATEGORICAL
FAVOURS
STORM
INDEXED
TRICALCIUM
FLUORIMETRIC
DESERVES
IMMUNIZATIONS
DEPOSIT
CEASE
CUTS
WHILE
TESTABLE
INSEMINATED
