# Supplementary material for: PSE: A tool for browsing a large amount of MEDLINE/PubMed abstracts with gene names and common words as the keywords
Source: BMC Bioinformatics. 2005 Dec 10;6:295. doi: 10.1186/1471-2105-6-295 (PMC1326231; doi:10.1186/1471-2105-6-295)
Supplement: Additional File 1 — PSE package. This gzip compressed tar archive is a complete PSE package. It includes the programs, instruction and sample data. [file 1471-2105-6-295-S1.gz › PSE/sub.pl]

sub make_namelist(){
	$locuslink_file = "LL_hmr";
	%roman = ("8" => "VIII","7" => "VII", "3" => "III", "4" => "IV","6" =>"VI","2" => "II","9" => "IX","1" => "I","5" => "V","10" => "X");
	@greek = ("ALPHA","BETA","GAMMA","DELTA","EPSILON","ZETA","KAPPA","MU","ETA","THETA","IOTA");
	open IN, "stop_gene.dat";
	while (<IN>){
		chomp;
		$stop_gene{$_} = 1;
	}
	close IN;
	open IN, "stopword.dat";
	while (<IN>){
		tr/^\#//;
		chomp;
		$stop{$_} = 1;
	}
	close IN;
	open IN, "$locuslink_file";
	while (<IN>){
		chomp;
		if(/^>>/){
			$symbol = "";
		}
		elsif(/^OFFICIAL_SYMBOL: (.+)$/){
			if(length($1) > 2){
				$symbol = $1;
				$symbol = uc($symbol);
				$name{$symbol} = 1;
				&mkalias($symbol,$symbol);
				#if($symbol =~ /(^.+[A-Z])1$/){
				#	&mkalias($symbol,$1) if length($1) > 2;
				#}
			}
		}
		elsif($symbol and (/^OFFICIAL_GENE_NAME: ([\w \-]+)$/  or /^PREFERRED_GENE_NAME: ([\w \-]+)$/ or /^PREFERRED_SYMBOL: ([\w \-]+)$/ or /^PREFERRED_PRODUCT: ([\w \-]+)$/ or /^ALIAS_PROT: ([\w \-]+)$/ or /^ALIAS_SYMBOL: ([\w \-]+)$/ or /^PRODUCT: ([\w \-]+)$/ or /^[A-Z\_]+: ([\w \-]+)[ \,]+alpha subunit/i)){
			$tmp = $1;
			$tmp =~ s/^[\W+]//;
			next if length($tmp) < 3;
			&mkalias($symbol,$tmp);
		#	if($tmp=~ /(^.+[A-Z])[ \-]*(1|alpha)$/){
		#		&mkalias($symbol,$1) if length($1) > 2;
		#	}
		}
	}
	close IN;
}
sub mkalias(){
	my $symbol = $_[0];
	my $alias = $_[1];
	my $tmp;
	my $pre;
	my $num;
	my $end;
	my $flag;
	my $key;
	my $val;
	my $val2;
	##-------- make alias ---------
	$symbol = uc($symbol);
	$alias = uc($alias);
	$alias = &trim_name($alias);
	return if $alias =~ /^\d+$/;
	if(!$stop{$alias} and !$stop_gene{$alias}){
		@tmp = split(/ /,$alias);
		if(@tmp != 2 or !$stop{$tmp[0]}){
			$alias{$alias} = $symbol;
		}
	}
	##--- arabic number
	if($alias =~ /(\d+)$/){
		$pre = $`;
		$num = $1;
		$pre =~ s/\W+$//;
		return unless $pre;
		$tmp = $pre.$num unless $tmp =~/^\d+$/;
		if ($tmp !~ /^\d+$/ and length($tmp) > 2){
			$alias{$tmp} = $symbol;
		}
		$tmp = $pre."-".$num;
		$alias{$tmp} = $symbol;
		if($num <= 10 and $num =~/^[1-9]/){
			$tmp = $pre."-".$roman{$num};
			$alias{$tmp} = $symbol;
			$tmp = $pre." ".$roman{$num} unless $stop{$pre};
			$alias{$tmp} = $symbol;
			$tmp = $pre.$roman{$num};
			if(!$stop{$tmp} and !$stop_gene{$tmp} and length($tmp) > 2){
				$alias{$tmp} = $symbol;
			}
		}
	}
	if($alias =~ /(\d*)R$/){
		$pre = $`;
		$num = $1;
		$pre =~ s/\W+$//;
		return unless $pre;
		$tmp = $pre.$num."R";
		$alias{$tmp} = $symbol;
		$tmp = $pre."-".$num."R";
		$alias{$tmp} = $symbol;
		$tmp = $pre." ".$num."R";
		$alias{$tmp} = $symbol;
		if($num <= 10 and $num and $num =~/[^1-9]/){
			$tmp = $pre.$roman{$num}."R";
			if(!$stop{$tmp} and !$stop_gene{$tmp}){
				$alias{$tmp} = $symbol;
			}
			$tmp = $pre."-".$roman{$num}."R";
			$alias{$tmp} = $symbol;
			$tmp = $pre." ".$roman{$num}."R";
			$alias{$tmp} = $symbol unless $stop{$pre};
		}
	}
	## --- roman number 
	$flag = 0;
	while (($key,$val) = each(%roman)){
		$val2 = $val."R";
		if($alias =~ /$val$/){
			$flag = 1;
			$pre = $`;
			$end = "";
			last;
		}
		elsif($alias =~ /$val2$/){
			$flag = 1;
			$pre = $`;
			$end = "R";
			last;
		}
	}
	if($flag){
		$pre =~ s/\W+$//;
		return unless $pre;
		$tmp = $pre.$key.$end;
		$alias{$tmp} = $symbol if length($tmp) > 2;
		$tmp = $pre."-".$key.$end;
		$alias{$tmp} = $symbol if length($tmp) > 2;
		$tmp = $pre." ".$key.$end;
		$alias{$tmp} = $symbol unless $stop{$pre};
	}
	#--------------- Greek -------------------
	foreach $greek (@greek){
		if($alias =~ /[ \-]*$greek$/){
			$pre = $`;
			$pre =~ s/\W+$//;
			return unless $pre;
			$tmp = $pre." ".$greek;
			$alias{$tmp} = $symbol unless $stop{$pre};
			$tmp = $pre.$greek;
			$alias{$tmp} = $symbol;
			$tmp = $pre."-".$greek;
			$alias{$tmp} = $symbol;
		}
	}
	if($alias =~ / CATALITIC| REGULATORY/){
		&mkalias($symbol,$`);
	}
}
sub trim_name(){
	my $alias = $_[0];
	if($alias =~ / ISOFORM| PRECURSOR$| PREPROPROTEIN$| PREPROTEIN$| GENE$/){
		$alias = $`;
	}
	if($alias =~ /^EXPRESSED SEQUENCE |^RIKEN CDNA /){
		$alias = $';
	}
	return $alias;
}
sub homonym_index(){
	my %hom;
	my %chk;
	my $name;
	my $key;
	my $value;
	my $symbol;
	open IN, "LL_hmr";
	while (<IN>){
		chomp;
		if(/^>>/){
			$name = "";
			%chk = ();
		}
		elsif(/^OFFICIAL_SYMBOL: (.+)/){
			$name = uc($1);
			$symbol = $name;
		}
		elsif(/^OFFICIAL_GENE_NAME: (.+)/){
			$name .= "|$1";
			if(!$chk{$symbol}){
				if($hom{$symbol}){
					$hom{$symbol} .= "\t$name";
				}
				else{
					$hom{$symbol} .= $name;
				}
				$chk{$symbol} = 1;
			}
			$key = uc($1);
			$key = &trim_name($key);
			$key =~ s/^[\W+]//;
			if(!$chk{$key}){
				if($hom{$key}){
					$hom{$key} .= "\t$name";
				}
				else{
					$hom{$key} .= $name;
				}
				$chk{$key} = 1;
			}
		}
		elsif(/^PREFERRED_GENE_NAME: ([\w \-]+)$/ or /^PREFERRED_SYMBOL: ([\w \-]+)$/ or /^PREFERRED_PRODUCT: ([\w \-]+)$/ or /^ALIAS_PROT: ([\w \-]+)$/ or /^ALIAS_SYMBOL: ([\w \-]+)$/ or /^PRODUCT: ([\w \-]+)$/){
			$key = uc($1);
			$key = &trim_name($key);
			$key =~ s/^[\W+]//;
			if(!$chk{$key}){
				if($hom{$key}){
					$hom{$key} .= "\t$name";
				}
				else{
					$hom{$key} .= $name;
				}
				$chk{$key} = 1;
			}
		}
	}
	close IN;
	open OUT, ">homonym";
	while (($key, $value) = each(%hom)){
		print OUT "$key\t$value\n";
	}
	close OUT;
}

return 1;
