# Supplementary material for: PSE: A tool for browsing a large amount of MEDLINE/PubMed abstracts with gene names and common words as the keywords
Source: BMC Bioinformatics. 2005 Dec 10;6:295. doi: 10.1186/1471-2105-6-295 (PMC1326231; doi:10.1186/1471-2105-6-295)
Supplement: Additional File 1 — PSE package. This gzip compressed tar archive is a complete PSE package. It includes the programs, instruction and sample data. [file 1471-2105-6-295-S1.gz › PSE/index.php]

<?
require "set_and_func.php";
//-----------------Set Cookie----------------------------------
if($_POST["user"]){
	setcookie("user",$_POST["user"],0);
	$user = $_POST["user"];
}
else{
	$user = $_COOKIE["user"];
}
if($_POST["dataid"]){
	setcookie("dataid",$_POST["dataid"],0);
	$dataid = $_POST["dataid"];
}
else{
	$dataid = $_COOKIE["dataid"];
}
if($_POST["sort_by"]){
	setcookie("sort_by",$_POST["sort_by"],0);
	$sort_by = $_POST["sort_by"];
}
else{
	$sort_by = $_COOKIE["sort_by"];
}

//----------------------------------------------------------------
$single_count = "$user/single$dataid.txt";
$sentence_file = "$user/mod$dataid.txt";
$abstract_file = "$user/ori$dataid.txt";
$hitword_file = "$user/hitword$dataid.txt";
//------------------ Display Results ------------------------------------
if($submit == 'Display'){ // Page 2
	print_header();
	check_user($user);
	print "Select dataset <br>\n";
	print_reg_data($user);
	print "Select Display Order<br>\n";
	print "<input type = 'radio' name = 'sort_by' value = 'count' checked>Count\n";
	print "<input type = 'radio' name = 'sort_by' value = 'alphabet' >Alphabetically<br>\n";
	print "Push \"Gene Name (Gene)\" or \"Keyword (Word)\"<br>\n";
	print "<input type = 'submit' name = 'submit' value = 'Gene'>\n";
	print "<input type = 'submit' name = 'submit' value = 'Word'>\n";
	print "<HR>\n";
	print "<B>Sentence search with free keywords</B><BR>\n";
	print "Input keyword discriminate uppercase from lowercase <br>\n";
	print "<input type = 'text' name = 'text' size = 40><br>\n";
	print "Input keywords NOT discreminate uppercase from lowercase <br>\n";
	print "<input type = 'text' name = 'texti' size = 40><br>\n";
	print "<input type = 'submit' name = 'submit' value = 'Submit'><br>\n";
}
elseif($submit == 'Submit'){ //Free Keyword Search
	print_header();
	if(!$text and !$texti){
		print "Input Keywords !!<br>";
		exit;
	}
	$fp = fopen($sentence_file,"r");
	while ($buf = fgets($fp,4096)){
		$flag = 1;
		//discriminate uppercase from lowercase
		$kwds = split(" ",$text);
		foreach ($kwds as $kw){
			if(!$kw){ //in case space
				continue;
			}
			if(!ereg($kw,$buf)){
				$flag = 0;
			}
			else{
				$buf = ereg_replace($kw,"<font color='red'>$kw</font>",$buf);
			}
		}
		//Not discriminate uppercase from lowercase
		$kwdsi = split(" ",$texti);
		foreach ($kwdsi as $kw){
			if(!$kw){
				continue;
			}
			if(!eregi($kw,$buf)){
				$flag = 0;
			}
			else{
				$buf = eregi_replace("($kw)","<font color='red'>\\1</font>",$buf);
			}
		}
		if($flag){
			$buf = ereg_replace("\|([0-9]{1,})\|","|<a href = '$PHP_SELF?abstract=\\1'>\\1</a>|",$buf);
			$print_text .= "<P>$buf<br>\n";
			$c++;
		}
	}
	fclose($fp);
	print "<B>Total $c Sentences</B><BR>\n";
	print $print_text;
} //End of free keyword search
elseif($submit == 'Gene'){ //Start with gene name, page 2
	print_header();
	print "Select Gene and Push \"Show_Sentence\"<br>\n";
	$fp = fopen($single_count,"r");
	print "<select name = 'word'>\n";
	while($buf = fgets($fp,200000)){
		$ary = split(",",$buf);
		$word_list[$ary[0]] = $ary[1];
	}
	if($sort_by == "alphabet"){
		ksort($word_list);
	}
	while ($ary = each ($word_list)){
		if(!$genetype or $genelist[$ary[0]]){
			print "	<option value = '$ary[0]'>$ary[0]($ary[1])\n";
		}
	}
	print "</select><br>\n";
	print "Select Additional Keyword (Option)<br>\n";
	disp_hitword_list();
	print "<input type = 'submit' name = 'submit' value = 'Show_Sentence'><br>\n";
	print "If you want to fix a gene and display the count of keyword, select gene and sort order, and push \"Narrow Down\"<br>\n";
	print "<input type = 'radio' name = 'sort_by' value = 'count' checked>Count\n";
	print "<input type = 'radio' name = 'sort_by' value = 'alphabet' >Alphabetically<br>\n";
	print "<input type = 'submit' name = 'submit' value = 'Narrow_Down'><br>\n";
}
elseif($submit == 'Word'){ //Start with Keyword, Page 2
	print_header();
	print "Select keyword and display number (default:100) and push \"Show_Sentence\"<br>\n";
	disp_hitword_list();
	print "<input type = 'text' name = 'limit' value = 100><br>\n";
	print "<input type = 'submit' name = 'submit_word' value = 'Show_Sentence'><br>\n";
	print "If you want to fix a keyword and display the count of gene, select keyword and sort order, and push \"Narrow Down\"<br>\n";
	print "<input type = 'radio' name = 'sort_by' value = 'count' checked>Count\n";
	print "<input type = 'radio' name = 'sort_by' value = 'alphabet' >Alphabetically<br>\n";
	print "<input type = 'submit' name = 'submit' value = 'Narrow_Down'><br>\n";
}
elseif($submit == 'Narrow_Down'){ //Fix gene or keyword and narrow down 
	print_header();
	if($word){ //Fix gene
		print "\"$word\" is selected.<br>\n";
		print "Select keyword  and push \"Show_Sentence\".<br>\n";
		print "<input type = 'hidden' name = 'word' value = '$word'>\n";
		narrow_hitword($word, $dataid,$sort_by);
	}
	elseif($hitword){ //Fix keyword
		print "\"$hitword\" is selected<br>\n";
		print "Select gene and push \"Show_Sentence\".<br>\n";
		print "<input type = 'hidden' name = 'hitword' value = '$hitword'>\n";
		narrow_gene($hitword, $dataid,$sort_by);
	}
	print "<input type = 'submit' name = 'submit' value = 'Show_Sentence'><br>\n";
}
elseif($submit == 'Show_Sentence'){
	print_header();
	print "<B>Selected gene information</B><br>\n";
	print "If allocation is not correct, click symbol or alias.<br>\n";
	if($hitword){
		print "<P>Keyword: $hitword\n";
	}
	$kw_list = disp_gene_info($word);
	$kw_list = mk_gene_kw($kw_list);
	if($hitword){
		array_push($kw_list,$hitword);
		$tmp = $hitword."S";
		array_push($kw_list,$tmp);
	}
	$file = $single_count;
	$key = $word;
	$fp = fopen($file,"r");
	while($buf = fgets($fp,200000)){
		$ary = split(",",$buf);
		if($ary[0] == $key){
			$list = trim($ary[2]);
			break;
		}
	}
	$ary = split(" ",$list);
	$lines = file($sentence_file);
	foreach ($ary as $tmp){
		print "<p>";
		$lines[$tmp] = trim($lines[$tmp]);
		if($hitword){
			$flag = hitword_check($lines[$tmp],$hitword);
		}
		if(($hitword and $flag) or !$hitword){
			foreach ($kw_list as $kw){
				$kw = trim_name($kw);
				if($kw){
					$lines[$tmp] = eregi_replace("([ \(\)\/]{1})($kw)([ \.\,\(\)\/\|]{1})","\\1<font color = 'red'>\\2</font>\\3",$lines[$tmp]); // Internal word of sentence
					$lines[$tmp] = eregi_replace("^($kw)([ \.\,\(\)\/\|]{1})","<font color = 'red'>\\1</font>\\2",$lines[$tmp]);// Top word of sentence
				}
			}
			$lines[$tmp] = ereg_replace("\|([0-9]{1,})\|","|<a href = '$PHP_SELF?abstract=\\1'>\\1</a>|",$lines[$tmp]);
			print $lines[$tmp]."<br>\n";
		}
	}
}
elseif($submit_word == 'Show_Sentence'){
	print_header();
	$hitwords = $hitword."s";
	$fp = fopen($sentence_file,"r");
	while ($buf = fgets($fp,4096)){
		$buf = trim($buf);
		$flag = hitword_check($buf,$hitword);
		if($flag){
			print "<p>";
			$buf = ereg_replace("\|([0-9]{1,})\|","|<a href = '$PHP_SELF?abstract=\\1'>\\1</a>|",$buf);
			$buf = eregi_replace("([ \(\)\/]{1})($hitword|$hitwords)([ \,\.\(\)\/\|]{1})","\\1<font color = 'red'>\\2</font>\\3",$buf);// Internal word of sentence
			$buf = eregi_replace("^($hitword|$hitwords)([ \,\.\(\)\/]{1})","<font color = 'red'>\\1</font>\\2",$buf);//Top word of sentence
			print "$buf<br>\n";
			$c++;
		}
		if($c == $limit){
			break;
		}
	}
}
elseif($abstract){ //Display whole abstract
	$fp = fopen($abstract_file,"r");
	while ($buf = fgets($fp,20000)){
		if(ereg("\<PMID\>([0-9]{1,})\<\/PMID\>",$buf,$tmp) and $tmp[1] == $abstract){
			$flag = 1;
		}
		elseif($flag){
			if(ereg("\<ArticleTitle\>(.{1,})\<\/ArticleTitle\>",$buf,$tmp)){
				$title = $tmp[1];
			}
			elseif(ereg("\<AbstractText\>(.{1,})\<\/AbstractText\>",$buf,$tmp)){
				$text = $tmp[1];
			}
			elseif(ereg("\<Affiliation\>(.{1,})\<\/Affiliation\>",$buf,$tmp)){
				$affiliation = $tmp[1];
			}
			elseif(ereg("\<MedlineTA\>(.{1,})\<\/MedlineTA\>",$buf,$tmp)){
				$journal= $tmp[1];
			}
			elseif(ereg("\<LastName\>(.{1,})\<\/LastName\>",$buf,$tmp)){
				$author .= "$tmp[1] ";
			}
			elseif(ereg("\<Initials\>(.{1,})\<\/Initials\>",$buf,$tmp)){
				$author .= "$tmp[1], ";
			}
			elseif(ereg("\<Volume\>(.{1,})\<\/Volume\>",$buf,$tmp)){
				$volume = $tmp[1];
			}
			elseif(ereg("\<Issue\>(.{1,})\<\/Issue\>",$buf,$tmp)){
				$issue = $tmp[1];
			}
			elseif(ereg("\<PubDate\>",$buf,$tmp)){
				$flag = 2;
			}
			elseif(ereg("\<Year\>(.{1,})\<\/Year\>",$buf,$tmp) and $flag == 2){
				$year = $tmp[1];
			}
			elseif(ereg("\<Month\>(.{1,})\<\/Month\>",$buf,$tmp) and $flag == 2){
				$month = $tmp[1];
			}
			elseif(ereg("\<Day\>(.{1,})\<\/Day\>",$buf,$tmp) and $flag == 2){
				$day = $tmp[1];
			}
			elseif(ereg("\<\/PubDate\>",$buf,$tmp)){
				$flag = 1;
			}
			elseif(ereg("\<MedlinePgn\>(.{1,})\<\/MedlinePgn\>",$buf,$tmp)){
				$page = $tmp[1];
			}
			elseif(ereg("\<\/PubmedArticle\>",$buf)){
				break;
			}
		}
	}
	fclose($fp);
	$author = ereg_replace("\, $","",$author);
	print_header();
	if($day){
		$date ="$month/$day/$year";
	}
	else{
		$date ="$month/$year";
	}
	print "<p>$journal :$date; $volume ($issue): $page<br>\n";
	print "<p><B>$title</B>\n";
	print "<p><B>$author</B>\n";
	print "<p>$affiliation\n";
	print "<p>$text\n";
	print "<p>PMID: <a href = '$pubmed$abstract'>$abstract</a>\n";
}
elseif($candidate){ //Display homonym list 
	print_header();
	print "Click correct gene symbol\n";
	homonym_list($candidate);	
}
elseif($symbol){ // Display symbol information
	print_header();
	disp_gene_info($symbol);
}
//------------------- Registration ----------------
elseif($submit == 'Register'){
	print_header();
?>
Title<br>
<input type = 'text' name = 'title' size = '40'><br>
Keywords<br>
<input type = 'text' name = 'searchword' size = '40'><br>
Comment<br>
<input type = 'text' name = 'comment' size = '40'><br>
Retrieved file<br>
<input type = 'file' name = 'upfile'><br>
<input type = 'submit' name = 'submit' value = 'Upload'><br>
<?
}
elseif($submit == 'Upload'){
	print_header();
	if(!$upfile){
		print "Select retrieved file!<br>\n";
		exit;
	}
	//---------------------------
	$fp = fopen("text.count","r");
	$dataid = fgets($fp,4096);
	fclose($fp);
	$dataid++;
	$fp = fopen("text.count","w");
	fwrite($fp,$dataid);
	fclose($fp);
	//-------------------------------
	$abstract_file = "ori$dataid.txt";
	if(!is_dir($user)){
		mkdir("$user",0777);
		
	}
	copy("$upfile","$user/$abstract_file");
	exec("perl extract.pl $dataid $user");
	$fp = fopen("$user/data.txt","a");
	$today = date("F j,Y");
	fwrite($fp,"$dataid	<TR><TD><input type = 'radio' name = 'dataid' value = '$dataid'></TD><TD>$title &nbsp;</TD><TD>$searchword &nbsp;</TD><TD>$comment &nbsp;</TD><TD>$upfile_name</TD><TD>$today</TR>\n");
	fclose($fp);
	chmod("$user/data.txt",0777);
	print "Registration completed!<br>\n";
}
//------------------- Delete  ------------------------------
elseif($submit == 'Delete'){
	print_header();
	if(!$_POST["dataid"]){
		check_user($user);
		print "Select removing data <br>\n";
		print_reg_data($user);
		print "<input type = 'submit' name = 'submit' value = 'Delete'>\n";
	}
	else{
		$fp = fopen("$user/data.txt","r");
		$fpw = fopen("$user/tmp.txt","w");
		while($buf = fgets($fp,10000)){
			$ary = split("\t",$buf);
			if($ary[0] != $dataid){
				fwrite($fpw,$buf);
			}
		}
		fclose($fp);
		fclose($fpw);
		rename("$user/tmp.txt","$user/data.txt");
		chmod("$user/data.txt",0777);
		unlink("$user/ori$dataid.txt");
		unlink("$user/single$dataid.txt");
		unlink("$user/mod$dataid.txt");
		unlink("$user/hitword$dataid.txt");
		print "Deletion completed!<br>\n";
	}
}
//------------------ TOP PAGE ---------------------------------
else{
	print_header();
?>
Username<br>
<input type = 'text' name = 'user' value = '<? print $_COOKIE["user"] ?>'><br>
<input type = 'submit' name = 'submit' value = 'Register'>
<input type = 'submit' name = 'submit' value = 'Delete'>
<input type = 'submit' name = 'submit' value = 'Display'>
<?
}
?>
</FORM>
<hr><br>
<a href = '<? print "http://$HTTP_HOST$PHP_SELF" ?>'>TOP</a><br>
<a href = 'http://www.ncbi.nlm.nih.gov/entrez/query.fcgi?db=PubMed' target = _blank>PubMed</a><br>
</BODY></HTML>
